# Supplementary material for: 5-HT2AR and NMDAR psychedelics induce similar hyper-synchronous states in the rat cognitive-limbic cortex-basal ganglia system
Source: Commun Biol. 2023 Jul 26;6:737. doi: 10.1038/s42003-023-05093-6 (PMC10372079; doi:10.1038/s42003-023-05093-6)
Supplement: Supplementary file 4 — Supplementary Data 1 [file 42003_2023_5093_MOESM4_ESM.xlsx]

## Sheet: 1c
Session	Animal	State	Distance	Speed	CenterTime	WDS	Ataxia	Stereotypy
Session1	EA	base	6.51752339718282	0.0498048312195889	2.48835282452494	NaN	NaN	NaN
Session1	EA	NMDA	56.4110970349781	1.46790251792281	4.9164836627404	NaN	NaN	NaN
Session16	EA	base	3.12640691687512	0.087538401444767	0	NaN	0	0
Session17	EA	base	5.78506867625197	0.0742667886614212	0.671081677704194	NaN	0	0
Session18	EA	base	22.5394205127439	0.380677735231451	8.68343917928676	NaN	NaN	NaN
Session18	EA	NMDA	75.8535169683405	1.14134649072794	3.14726969480365	NaN	NaN	NaN
Session19	EA	base	2.6416436426146	0.0295607746290574	0	NaN	0	0.333333333333333
Session19	EA	5HT2A	3.3713814432247	0.0254828380113924	0	NaN	0	0.166666666666667
Session22	EA	base	2.21126610858295	0.0205850527400165	0	NaN	0	0
Session22	EA	NMDA	19.0070247514855	0.378720850162076	27.9057087876844	NaN	0.85	0
Session23	EA	base	2.87220536236467	0.0459705155685222	0.00890749565759587	NaN	0	0
Session23	EA	NMDA	115.055673989507	1.51558876155305	4.70234056987788	NaN	0.55	0.0833333333333333
Session24	EA	base	2.64022841150202	0.0487637184629009	0	NaN	0	0
Session24	EA	5HT2A	16.975998663062	0.0837042037569671	0.0155662789921946	NaN	0	0
Session25	EA	base	1.26551145192099	0.0160598457001782	0	NaN	NaN	NaN
Session26	EJ	base	4.99376909825056	0.0280823901921109	0	NaN	NaN	NaN
Session26	EJ	NMDA	11.4529396272057	0.339408614149606	32.403007518797	NaN	NaN	NaN
Session28	EJ	base	9.14240026714585	0.0599596942791112	0	NaN	0	0.333333333333333
Session28	EJ	5HT2A	9.20709252537499	0.0309263235645781	0	NaN	0	0
Session29	EJ	base	4.90880730457379	0.0354767020355533	0	NaN	0	0
Session29	EJ	5HT2A	8.42604950647918	0.0356415807888984	0	NaN	0	0
Session30	EJ	base	5.10588224907961	0.0627946833282351	0	NaN	0	0
Session30	EJ	NMDA	85.3000495552272	1.40129650590954	3.0529084558665	NaN	0.7	0
Session32	EJ	base	2.92422835330049	0.0499784857892952	0	NaN	0	0
Session32	EJ	NMDA	16.5971883220616	0.377357673553002	0	NaN	0	0.583333333333333
Session33	EJ	base	1.40223903773188	0.0304123391949946	0	NaN	0	0
Session33	EJ	NMDA	2.55976955860098	0.0893923796543579	0	NaN	1	0
Session34	EJ	base	1.37412077062856	0.0293545278313914	0	NaN	0	0
Session34	EJ	5HT2A	6.37014765259909	0.0293843881307136	0	NaN	0	0.166666666666667
Session35	EJ	base	6.326272917936	0.155890886581285	0	NaN	0	0
Session35	EJ	NMDA	19.3125964012033	0.423392902737528	0	NaN	0	0.833333333333333
Session36	EJ	base	3.04956032895598	0.042770339343491	0	NaN	NaN	NaN
Session37	EJ	base	2.01743330313681	0.0258000878246355	0	NaN	0	0
Session37	EJ	amphet	18.0091955629146	0.573400388028092	0.0378374769080104	NaN	0	0.666666666666667
Session39	EJ	base	2.83833752359751	0.0465008280848454	0	NaN	0	0
Session39	EJ	5HT2A	8.19505944048104	0.127120057140972	0	NaN	0	0
Session4	EA	base	7.08794462010509	0.05138757469765	0.0474164981521512	NaN	NaN	NaN
Session4	EA	NMDA	98.438229824084	2.62621303029932	2.35498026053345	NaN	NaN	NaN
Session40	EM	base	2.38777990220189	0.0250223484129906	0.179860108804263	NaN	NaN	NaN
Session40	EM	amphet	29.5302122850056	0.663566758770684	9.56343463579354	NaN	NaN	NaN
Session41	ES	base	4.73736709012784	0.0175155162793697	0	NaN	0	0
Session41	ES	5HT2A	4.63371607527159	0.0976711146619612	0	NaN	0	0
Session42	ES	base	2.46922935576639	0.0247209952972613	0	NaN	0	0.333333333333333
Session42	ES	NMDA	4.65907144824435	0.116611175564162	41.3384108850014	NaN	0.6	0
Session43	ER	base	4.56635234302754	0.0502790471827317	0.0777535877726929	NaN	0	0
Session43	ER	5HT2A	7.30714675752207	0.110622862299951	7.80000903301567	NaN	0	0.416666666666667
Session44	ER	base	2.89573754657079	0.0165765703081944	0.00889363215937389	NaN	0	0
Session44	ER	NMDA	45.8689517324586	0.909309599735832	1.19500032950377	NaN	0.6	0
Session45	ER	base	2.12749599797299	0.03056137793156	0	NaN	0	0
Session45	ER	NMDA	150.746941809706	2.3720646700555	0	NaN	0	0.333333333333333
Session46	ES	base	0.390455451976064	0.0110587956933611	0	NaN	0	0
Session46	ES	NMDA	205.204329748607	11.6897950308352	18.0111886582721	NaN	0.3	0.333333333333333
Session47	ER	base	1.09423122909393	0.0193001987952572	0	NaN	0	0
Session47	ER	5HT2A	0.853992232081805	0.0153613228583031	0	NaN	0	0
Session48	ES	base	1.18639284940516	0.0219174781449476	0	NaN	0	0
Session48	ES	5HT2A	4.07038263496422	0.0547158812931682	0	NaN	0	0.0833333333333333
Session49	ER	base	1.18117107311935	0.0151012563126153	0	NaN	0	0
Session49	ER	amphet	33.2547502926215	1.14782250675378	15.6133340837038	NaN	0	1.08333333333333
Session5	EA	base	8.84034215037781	0.0382586960926304	0.262926031075619	NaN	NaN	NaN
Session5	EA	5HT2A	2.31356633166765	0.0346302802925427	0	NaN	NaN	NaN
Session50	ES	base	1.19618184930875	0.0342487357734499	0	NaN	NaN	NaN
Session51	ER	base	2.66393555020988	0.0146952273729532	0	NaN	NaN	NaN
Session52	ES	base	1.33302521819932	0.0452432510287	0	NaN	0	0
Session52	ES	amphet	11.3315149633711	0.166637246531798	0.170887059189063	NaN	0	0.666666666666667
Session53	ER	base	2.3895213176607	0.031607184673632	0	NaN	NaN	NaN
Session53	ER	5HT2A	8.15690217043384	0.0396696058611514	0	NaN	NaN	NaN
Session54	ES	base	0.705948907666962	0.0151387115534249	0	NaN	0	0
Session54	ES	5HT2A	4.77436574099315	0.0334921095966438	0	NaN	0	0.0833333333333333
Session55	ER	base	9.71673898293986	0.0431675382428795	0	NaN	0	0
Session55	ER	5HT2A	11.6419429231881	0.0877595780566789	0	NaN	0	0
Session56	ER	base	16.6545763950931	0.035991441747332	0	NaN	0	0
Session56	ER	NMDA	114.160320669311	1.0628885231733	0.0266696299588843	NaN	0.1	0.666666666666667
Session57	ES	base	2.36942133741261	0.0391987285372854	0	NaN	0	0
Session57	ES	5HT2A	9.50550227989957	0.0975441259255385	0.0835712793370012	NaN	0	0
Session61	FA	base	1.02115742174373	0.0175020020471797	0	0.04	0	0
Session61	FA	NMDA	8.68780382943011	0.129343073853221	24.5066120695442	0	0.95	0
Session62	FA	base	3.02490413237242	0.0190576071108045	0	0.04	0	0.166666666666667
Session62	FA	5HT2A	16.5929319826258	0.0770279531977061	0	0.419287211740042	0	0
Session63	FA	base	3.0987180187525	0.040079996634366	0	0.08	0	0
Session63	FA	amphet	74.4473790743064	7.58444520249521	0	0	0	0.75
Session66	FA	base	3.07343712582621	0.0310962210749778	0	0.2	0	0
Session67	FA	base	3.01093094147243	0.037100521688765	0	0.04	0	0
Session67	FA	NMDA	19.907723513248	0.510862517678882	22.584420501876	0	0.55	0
Session68	FA	base	2.95846269992627	0.0413864476665367	0	NaN	NaN	NaN
Session68	FA	NMDA	10.1535850084143	0.0892598426647203	2.28991001590518	NaN	NaN	NaN
Session69	FB	base	8.17356765527674	0.0295149337904187	2.53117152046526	0.2	NaN	NaN
Session70	FC	base	5.99210870033406	0.0215586106905349	10.3038389229183	0	NaN	NaN
Session71	FB	base	6.67845318875869	0.0177497366140887	1.41621812406247	0.24	NaN	NaN
Session71	FB	5HT2A	9.18182428624224	0.0814759019163027	0.271336951159349	0.579368817710787	NaN	NaN
Session72	FC	base	10.7598619374764	0.0365781459440764	5.07262227666462	0.12	NaN	NaN
Session72	FC	5HT2A	27.0525444130173	0.0451556498566327	6.94788041427313	0.394337714863498	NaN	NaN
Session73	FB	base	6.48832634677573	0.0252418187981511	10.6315493636327	0.4	NaN	NaN
Session73	FB	NMDA	82.8541240057119	1.62628439600556	11.8270695784662	0.366785532348446	NaN	NaN
Session74	FC	base	4.78456489651718	0.0202478860677977	6.66485934143849	0.4	NaN	NaN
Session74	FC	NMDA	34.7290545744964	0.614898948354916	19.6144481262472	0.0161987041036717	NaN	NaN
Session75	FB	base	4.6539921804553	0.0221329059624827	48.1863650174118	0.52	NaN	NaN
Session75	FB	5HT2A	2.74516106104327	0.0296454925635694	0.414172905809799	0.914345769837099	NaN	NaN
Session77	FB	base	1.44282662055911	0.0363160848185709	0	0.2	NaN	NaN
Session77	FB	NMDA	115.088872938423	1.10041787233309	5.81028278769951	0.214614205416454	NaN	NaN
Session78	FC	base	7.49006537467616	0.0219663039232879	1.16155816623973	0.2	NaN	NaN
Session78	FC	NMDA	119.77842923664	0.631191888622442	4.71415521233881	0.362459546925566	NaN	NaN
Session79	FB	base	3.73076387934196	0.0276189524954688	0	0.48	NaN	NaN
Session79	FB	amphet	25.8509473418673	0.346754865281904	33.4151304764185	0.0904392764857881	NaN	NaN
Session8	EA	base	5.3388144508693	0.083392051422632	0	NaN	NaN	NaN
Session8	EA	amphet	120.385144851271	5.71879868170232	0.142077488611249	NaN	NaN	NaN
Session80	FC	base	6.15142630989205	0.0379955412281727	0.0610266030784531	0.2	NaN	NaN
Session80	FC	amphet	130.384113563656	1.19761426711214	3.62846919183104	0.397096498719044	NaN	NaN
Session81	FB	base	1.85970764357847	0.0275326873538746	0	0.28	NaN	NaN
Session81	FB	NMDA	95.2023223397316	1.61730830940823	8.75756575327391	0.0873362445414847	NaN	NaN
Session82	FC	base	5.06391655087541	0.0539114691232892	0.0113394112577675	0.12	NaN	NaN
Session82	FC	NMDA	115.083560523824	2.82746095318202	19.3410993811431	0.0768639508070715	NaN	NaN
Session83	FB	base	1.25938074862215	0.040635316446602	40.0682912112777	0.2	NaN	NaN
Session83	FB	NMDA	123.088920073467	1.3781351933867	18.8820309342739	0.11994669035984	NaN	NaN
Session87	FB	base	1.47537444534022	0.0251080624537279	0.0649307032666861	0.28	NaN	NaN
Session87	FB	5HT2A	10.5167983001807	0.050577777882891	0.576438092950642	1.06553276638319	NaN	NaN
Session88	FB	base	1.95050882407775	0.0195684079476481	0	0.52	NaN	NaN
Session88	FB	5HT2A	8.10071389882697	0.083597024199424	0	2.13485613880958	NaN	NaN
Session9	EA	base	1.71575784326152	0.0749853030746335	0	NaN	0	0
Session9	EA	amphet	53.1519774895237	2.07969267500976	2.89789705136156	NaN	0	0.75
Session91	FB	base	9.67309074980332	0.0328338580176724	0	0.04	NaN	NaN
Session92	FD	base	13.4500122970712	0.0441400867545946	0	0.2	NaN	NaN
Session93	FD	base	10.165594800273	0.0851758402103792	0.00459389930172731	0.36	NaN	NaN
Session93	FD	5HT2A	4.98095669019435	0.079388158174987	0	1.26130530432657	NaN	NaN
Session94	FD	base	5.89252846070306	0.0622061060163545	0	0.28	NaN	NaN
Session94	FD	NMDA	33.2243911579011	0.171000432218399	0.395926252772676	0.157521659228144	NaN	NaN
Session95	FD	base	5.78061826203368	0.0474402235675418	0.0688721045019399	0.04	NaN	NaN
Session95	FD	5HT2A	3.45220383276292	0.0422801648285806	0	1.08291917342401	NaN	NaN
Session64	FA	base	NaN	NaN	NaN	0.0434782608695652	NaN	NaN
Session65	FA	base	NaN	NaN	NaN	0.28	NaN	NaN
Session76	FC	base	NaN	NaN	NaN	0.04	NaN	NaN
Session76	FC	5HT2A	NaN	NaN	NaN	0.8948432760364	NaN	NaN
Session84	FA	base	NaN	NaN	NaN	0.04	NaN	NaN
Session84	FA	NMDA	NaN	NaN	NaN	0	NaN	NaN
Session86	FA	base	NaN	NaN	NaN	0	NaN	NaN
Session86	FA	NMDA	NaN	NaN	NaN	0	NaN	NaN
Session89	FB	base	NaN	NaN	NaN	0.16	NaN	NaN
Session89	FB	NMDA	NaN	NaN	NaN	0.0470588235294118	NaN	NaN
Session90	FD	base	NaN	NaN	NaN	0.24	NaN	NaN
Session90	FD	5HT2A	NaN	NaN	NaN	3.29072739948873	NaN	NaN
Session96	FD	base	NaN	NaN	NaN	0.36	NaN	NaN
Session96	FD	amphet	NaN	NaN	NaN	0	NaN	NaN

## Sheet: 2g
drug	location_tag	cellType	r
NMDA	Ventral striatum	0	24.6868485698216
NMDA	Cognitive thalamus	0	1.90982941932578
NMDA	Ventral striatum	1	0.790139836411802
NMDA	Ventral striatum	1	10.0877058301835
NMDA	Ventral striatum	2	-0.444897785857435
NMDA	Temporal association area	0	-0.402899004486354
NMDA	Temporal association area	0	0.0131625369065189
NMDA	Cognitive thalamus	0	-0.475883657466001
NMDA	Temporal association area	2	0.83987947293472
NMDA	Temporal association area	0	-0.469380581016738
NMDA	Prefrontal cortex	2	-0.43755598005781
NMDA	Prefrontal cortex	0	-0.862798743994805
NMDA	Prefrontal cortex	0	-1.41905148662437
NMDA	Prefrontal cortex	0	0.264600778059651
NMDA	Ventral striatum	0	1.16894696002844
NMDA	Temporal association area	2	-0.509784287309787
NMDA	Cognitive thalamus	0	0.618374299338003
NMDA	Prefrontal cortex	0	-0.0749531688995861
NMDA	Prefrontal cortex	1	3.2445267093272
NMDA	Ventral striatum	2	-0.239072227481552
NMDA	Ventral striatum	2	-0.221879513415142
NMDA	Cognitive thalamus	0	-0.459082510670493
NMDA	Temporal association area	0	1.20963440977984
NMDA	Cognitive thalamus	0	0.88015304114533
NMDA	Prefrontal cortex	1	2.28770951179547
5HT2A	Cognitive thalamus	0	11.5809084172374
5HT2A	Cognitive thalamus	0	-0.0884336740610435
5HT2A	Cognitive thalamus	0	-0.387734024824915
5HT2A	Temporal association area	0	-0.229574735959853
5HT2A	Temporal association area	0	-0.241615244097321
5HT2A	Temporal association area	2	-3.52340935622418
5HT2A	Ventral striatum	1	-3.15330672739148
5HT2A	Ventral striatum	1	-0.540848602289521
amphet	Ventral striatum	1	2.57296264521887
amphet	Ventral striatum	1	-0.130562433175325
amphet	Ventral striatum	1	-0.10630049722324
amphet	Ventral striatum	0	2.91524237984654
amphet	Cognitive thalamus	0	1.99181031310246
amphet	Prefrontal cortex	1	2.4418346273602
amphet	Prefrontal cortex	1	-1.41565880164788
amphet	Prefrontal cortex	0	-0.277597487991273
amphet	Prefrontal cortex	0	1.89814238958744
amphet	Prefrontal cortex	0	-0.100788256494855
amphet	Ventral striatum	1	-3.08025001183891
amphet	Ventral striatum	0	-0.197263911252212
amphet	Ventral striatum	0	-0.0984731061467206
amphet	Ventral striatum	2	0.287606468411501
amphet	Ventral striatum	0	-0.242295186536949
amphet	Cognitive thalamus	0	-0.220772564698203
amphet	Temporal association area	0	-0.253101039334929
amphet	Temporal association area	0	-0.209633501386297
amphet	Temporal association area	2	-0.239971414550708
amphet	Cognitive thalamus	0	1.56821801163822
amphet	Prefrontal cortex	1	3.269280585131
amphet	Prefrontal cortex	1	1.12298446270748
amphet	Prefrontal cortex	1	-0.232331503842611
amphet	Cognitive thalamus	0	14.3821919653181
amphet	Temporal association area	1	1.32931941919144
amphet	Temporal association area	1	1.47221586169088
amphet	Prefrontal cortex	1	-0.41955175080527
amphet	Prefrontal cortex	1	0.361623396146
5HT2A	Prefrontal cortex	0	-0.144085395459021
5HT2A	Prefrontal cortex	1	-0.15228545317486
5HT2A	Prefrontal cortex	1	0.123161513759387
5HT2A	Ventral striatum	1	0.0142014427553377
amphet	Prefrontal cortex	1	0.795651944394396
amphet	Prefrontal cortex	0	-0.215239397203253
amphet	Ventral striatum	2	-0.231733168719199
amphet	Ventral striatum	2	-0.199362602509072
amphet	Ventral striatum	0	-0.32809366548532
amphet	Ventral striatum	2	-0.352167513545805
amphet	Cognitive thalamus	0	115.536494698174
amphet	Prefrontal cortex	0	0.385743615781432
amphet	Prefrontal cortex	1	0.412104548086163
amphet	Ventral striatum	0	-0.276396433421498
amphet	Ventral striatum	0	-0.231766688519313
amphet	Ventral striatum	0	-0.301191107735053
amphet	Ventral striatum	1	1.19697242135212
amphet	Temporal association area	1	-0.14270072986764
amphet	Cognitive thalamus	0	-0.444201854359021
amphet	Prefrontal cortex	1	-0.346602733858533
NMDA	Ventral striatum	0	-0.211039068140384
NMDA	Ventral striatum	2	-0.267527993832581
NMDA	Ventral striatum	2	-0.301369760504
NMDA	Ventral striatum	0	-0.290586716801948
NMDA	Temporal association area	1	1.58958809394174
NMDA	Prefrontal cortex	2	-0.213460849121436
NMDA	Ventral striatum	2	-0.354513381216687
NMDA	Ventral striatum	2	0.0740334364559822
NMDA	Ventral striatum	2	-0.318595944137728
NMDA	Ventral striatum	2	-0.356521877533457
NMDA	Ventral striatum	1	-0.346122029023032
5HT2A	Temporal association area	1	-0.286770357879249
5HT2A	Prefrontal cortex	1	-0.203514917787785
5HT2A	Prefrontal cortex	0	-3.2516227780013
5HT2A	Prefrontal cortex	0	-0.688710437558085
5HT2A	Ventral striatum	0	-0.349732833149167
NMDA	Cognitive thalamus	0	-0.70747288008978
NMDA	Temporal association area	2	-0.381928429841614
NMDA	Cognitive thalamus	0	-0.419054298922695
NMDA	Cognitive thalamus	0	-0.264357196779368
NMDA	Cognitive thalamus	0	-0.259216796099614
NMDA	Temporal association area	0	-0.273598055080264
NMDA	Temporal association area	2	-0.286465696504059
NMDA	Temporal association area	0	-0.297634631395238
NMDA	Temporal association area	1	0.889584969253491
NMDA	Prefrontal cortex	0	-0.44108173380106
NMDA	Prefrontal cortex	1	-0.474416671556872
NMDA	Ventral striatum	2	-0.623144950464149
NMDA	Ventral striatum	0	-0.705521436557277
NMDA	Cognitive thalamus	0	-0.290755497695867
NMDA	Temporal association area	0	1.75360428327672
NMDA	Temporal association area	0	-0.286185690638973
NMDA	Temporal association area	1	1.9212271322627
NMDA	Cognitive thalamus	0	-0.540129260049765
5HT2A	Ventral striatum	0	-0.399952571120918
5HT2A	Ventral striatum	0	-0.390012136717009
5HT2A	Ventral striatum	0	-1.42895456970041
5HT2A	Ventral striatum	2	-1.63538816387269
5HT2A	Ventral striatum	0	-1.20027001679969
5HT2A	Temporal association area	1	-0.748744169167156
5HT2A	Temporal association area	0	-0.785191658900633
5HT2A	Temporal association area	2	-0.574455081685791
5HT2A	Temporal association area	2	-0.544402249060599
5HT2A	Temporal association area	0	-0.403081897500319
5HT2A	Temporal association area	0	-0.654651422273666
5HT2A	Temporal association area	0	-0.554954782251377
5HT2A	Temporal association area	0	-0.491996006375954
5HT2A	Ventral striatum	0	-0.495847832805536
5HT2A	Ventral striatum	0	-0.616476336294708
5HT2A	Cognitive thalamus	0	-0.342094001763159
5HT2A	Temporal association area	2	-0.458133791471373
5HT2A	Temporal association area	1	-0.689709880869361
5HT2A	Temporal association area	1	-0.734774763313974
5HT2A	Temporal association area	2	-0.808474843694573
5HT2A	Temporal association area	2	-0.98033384556183
5HT2A	Temporal association area	0	-0.738836815738177
5HT2A	Temporal association area	1	-0.7495455228704
5HT2A	Temporal association area	1	-0.962798139767155
5HT2A	Temporal association area	1	-0.599275309986254
5HT2A	Temporal association area	1	-0.460323165790825
5HT2A	Temporal association area	0	-0.369667043519195
5HT2A	Temporal association area	0	-0.441817670639985
5HT2A	Temporal association area	2	-0.424485944420382
5HT2A	Temporal association area	0	-0.38654374335054
5HT2A	Prefrontal cortex	0	-0.75203539737623
5HT2A	Prefrontal cortex	0	-0.862873479914966
5HT2A	Prefrontal cortex	1	-0.535944533140562
5HT2A	Prefrontal cortex	1	-0.476657995104038
5HT2A	Prefrontal cortex	0	-0.828893370383723
5HT2A	Prefrontal cortex	0	-0.528857568231799
5HT2A	Prefrontal cortex	1	-0.110242326265462
5HT2A	Prefrontal cortex	1	-0.441273391919468
5HT2A	Prefrontal cortex	2	-0.559261453276747
5HT2A	Ventral striatum	0	-0.907338523003908
5HT2A	Ventral striatum	0	-0.661145395919113
5HT2A	Ventral striatum	2	-0.614318519401034
5HT2A	Ventral striatum	0	-0.605779881101483
5HT2A	Ventral striatum	0	-0.636160352534505
5HT2A	Cognitive thalamus	0	-0.418969450548998
NMDA	Prefrontal cortex	0	0.00113173299619241
NMDA	Prefrontal cortex	0	-0.371594060911608
NMDA	Ventral striatum	1	2.67702929405493
NMDA	Ventral striatum	0	2.3627158851797
NMDA	Ventral striatum	2	-0.299494991830716
NMDA	Ventral striatum	0	-0.431146510647959
NMDA	Ventral striatum	0	-0.417727151563626
NMDA	Ventral striatum	2	-0.405665217710909
NMDA	Cognitive thalamus	0	-0.2920608615349
NMDA	Temporal association area	0	1.3798660848515
NMDA	Temporal association area	0	1.6346772714139
NMDA	Temporal association area	0	-0.331507844811232
NMDA	Temporal association area	0	-0.332944522509445
NMDA	Temporal association area	2	-0.287525620237947
NMDA	Temporal association area	0	-0.310912022295181
NMDA	Ventral striatum	1	-0.412163116587062
NMDA	Ventral striatum	2	-0.402789079187356
NMDA	Ventral striatum	2	-0.331709153026459
NMDA	Cognitive thalamus	0	-1.40867819223878
NMDA	Prefrontal cortex	2	0.184248721631033
NMDA	Ventral striatum	2	-0.266676275829715
NMDA	Temporal association area	0	-0.484279041351698
NMDA	Temporal association area	2	-0.191242312608944
NMDA	Ventral striatum	0	-0.305908393197416
NMDA	Cognitive thalamus	0	4.12030491529238
NMDA	Ventral striatum	2	-0.548488484286195
NMDA	Temporal association area	2	0.149565213174208
NMDA	Temporal association area	2	-0.303027139356429
NMDA	Temporal association area	2	0.174488388417284
NMDA	Temporal association area	0	0.181393090629716
NMDA	Temporal association area	0	0.359157797592844
NMDA	Temporal association area	2	-0.272731900155306
NMDA	Temporal association area	0	-0.248236693612064
NMDA	Temporal association area	2	0.19929623781763
NMDA	Temporal association area	0	-0.266391227999297
NMDA	Temporal association area	0	-0.0253284476465788
NMDA	Temporal association area	2	-0.37690497976191
NMDA	Ventral striatum	2	-0.427204033285806
NMDA	Temporal association area	0	0.0680927616322022
NMDA	Temporal association area	0	-0.366265944092922
NMDA	Prefrontal cortex	0	-0.129606191525899
NMDA	Prefrontal cortex	1	-0.0749531688995861
NMDA	Cognitive thalamus	0	0
5HT2A	Ventral striatum	0	-1.38008736609833
5HT2A	Ventral striatum	0	-1.43634233225784
5HT2A	Ventral striatum	0	-1.05091725614974
5HT2A	Ventral striatum	0	-1.19117185280459
5HT2A	Cognitive thalamus	0	-0.307370123550466
5HT2A	Cognitive thalamus	0	-0.335421421810047
5HT2A	Temporal association area	0	-0.356056181254852
5HT2A	Temporal association area	2	-0.300520496647435
5HT2A	Temporal association area	2	-0.280087250461772
5HT2A	Ventral striatum	2	-0.198503356908031
5HT2A	Ventral striatum	0	-0.284820687046531
5HT2A	Ventral striatum	0	-0.192181929714141
5HT2A	Ventral striatum	2	-0.301683000172943
5HT2A	Ventral striatum	2	-0.249700965116995
5HT2A	Cognitive thalamus	0	-0.226825880540965
5HT2A	Cognitive thalamus	0	-0.326539986160415
5HT2A	Cognitive thalamus	0	-0.227929605019212
NMDA	Ventral striatum	2	-0.114597561716965
NMDA	Ventral striatum	0	-0.130951309926824
NMDA	Temporal association area	1	-0.502977190051308
NMDA	Ventral striatum	2	-0.531450349925286
NMDA	Ventral striatum	2	-0.555783431648584
NMDA	Ventral striatum	2	-0.687416259250113
NMDA	Cognitive thalamus	0	-0.589464458865379
NMDA	Cognitive thalamus	0	-0.650675309199229
NMDA	Cognitive thalamus	0	-0.774259283128538
amphet	Ventral striatum	0	-0.496929640598128
amphet	Ventral striatum	0	1.92944989809901
amphet	Ventral striatum	0	1.27358131545262
amphet	Ventral striatum	0	-0.406199914035852
amphet	Ventral striatum	0	-0.489065216286119
amphet	Temporal association area	2	-0.551047574976815
amphet	Temporal association area	0	-0.491113890990444
amphet	Temporal association area	0	-0.411453215524326
5HT2A	Ventral striatum	0	-0.857385800027015
5HT2A	Ventral striatum	0	-0.320278100157932
5HT2A	Temporal association area	2	-0.39221232950727
5HT2A	Prefrontal cortex	2	-0.157045225833504
5HT2A	Ventral striatum	0	-0.635630216661292
5HT2A	Prefrontal cortex	0	-0.217601186948129
amphet	Prefrontal cortex	1	2.23863414070317
amphet	Ventral striatum	1	0.027535911775461
amphet	Ventral striatum	1	0.25756527204887
amphet	Ventral striatum	1	2.91387375271884
5HT2A	Temporal association area	1	-3.30211514798103
NMDA	Orbital cortex	2	0.188863383874711
5HT2A	Temporal association area	1	-0.439719476688283
5HT2A	Temporal association area	1	0.185585494546325
5HT2A	Temporal association area	0	3.89286737069032
amphet	Orbital cortex	1	0.642140029305066
5HT2A	Orbital cortex	2	-0.550492600884592
NMDA	Prefrontal cortex	0	2.20436005311573
NMDA	Prefrontal cortex	2	-0.176505834514821
NMDA	Olfactory cortex	0	0.460628708617663
NMDA	Olfactory cortex	2	0.168815804721307
5HT2A	Orbital cortex	2	-0.323927982624469
5HT2A	Orbital cortex	2	-0.308818394523311
5HT2A	Temporal association area	0	-0.124299617520526
5HT2A	Orbital cortex	1	0.0768259510505389
5HT2A	Ventral striatum	0	0.0355172892740755
NMDA	Temporal association area	2	0.268712156822796
5HT2A	Sensorimotor cortex	1	-0.793769230325775
5HT2A	Ventral striatum	1	-0.428731263718833
5HT2A	Olfactory cortex	2	-0.560205804398156
5HT2A	Olfactory cortex	2	-0.449937498050115
5HT2A	Olfactory cortex	2	-0.667799558431836
5HT2A	Olfactory cortex	2	-0.902244255705594
5HT2A	Olfactory cortex	2	-0.559490406241964
5HT2A	Olfactory cortex	2	-0.827725184278316
5HT2A	Sensorimotor cortex	2	-0.597622958192756
NMDA	Orbital cortex	2	0.715657249158129
NMDA	Orbital cortex	2	0.749505496200377
NMDA	Sensorimotor cortex	1	0.235794268824275
NMDA	Sensorimotor cortex	1	0.601462266209984
NMDA	Sensorimotor cortex	1	0.195725013629124
NMDA	Sensorimotor cortex	2	-0.205576515079458
5HT2A	Prefrontal cortex	2	-1.08107649290773
5HT2A	Orbital cortex	2	-0.375646228004756
5HT2A	Orbital cortex	2	-0.394131989941397
5HT2A	Orbital cortex	2	-0.431902226421736
5HT2A	Olfactory cortex	2	-0.363442807565264
NMDA	Prefrontal cortex	2	-0.531716399370263
NMDA	Orbital cortex	2	-0.330493284062499
NMDA	Prefrontal cortex	2	-0.288471451253044
NMDA	Cognitive thalamus	0	0.413854335500002
NMDA	Cognitive thalamus	0	1.13710238265156
NMDA	Orbital cortex	2	-0.247326876298167
NMDA	Olfactory cortex	2	-0.350121951850473
NMDA	Orbital cortex	2	1.9404376226765
NMDA	Orbital cortex	2	1.27323976453909
NMDA	Orbital cortex	2	-0.24648866803019
NMDA	Ventral striatum	1	0.881803860671194
NMDA	Orbital cortex	1	0.882032942569042
NMDA	Sensorimotor cortex	1	1.34708231672498
amphet	Orbital cortex	1	0.455006727447076
amphet	Prefrontal cortex	2	-0.621980567896038
amphet	Prefrontal cortex	1	-0.537281849218957
amphet	Sensorimotor cortex	1	3.34154545431108
NMDA	Ventral striatum	1	2.09036817598826
NMDA	Sensorimotor cortex	1	67.1238380534392
NMDA	Olfactory cortex	2	-0.328235249664963
5HT2A	Orbital cortex	2	-0.392269082916946
5HT2A	Cognitive thalamus	0	-1.00448848494014
5HT2A	Cognitive thalamus	0	-0.713383601270082
5HT2A	Cognitive thalamus	0	-1.14724429545998
5HT2A	Orbital cortex	1	-0.896478914761033
5HT2A	Orbital cortex	2	-0.885835548400808
5HT2A	Orbital cortex	2	-0.99511890841113
5HT2A	Orbital cortex	2	-0.395261271074888
5HT2A	Ventral striatum	0	-0.884584367951161
5HT2A	Temporal association area	1	-0.227084597111444
5HT2A	Temporal association area	1	2.32717465936235
5HT2A	Temporal association area	1	-0.788321167473107
5HT2A	Temporal association area	1	-0.700881878117511
5HT2A	Orbital cortex	2	-0.372398731064213
5HT2A	Orbital cortex	0	-0.366479483389421
5HT2A	Sensorimotor cortex	2	-0.417442721638417
5HT2A	Ventral striatum	2	0.932256546027769
5HT2A	Ventral striatum	2	13.0479959596055
NMDA	Orbital cortex	2	0.0675206162325438
NMDA	Orbital cortex	2	-0.566929651011535
NMDA	Orbital cortex	2	-0.388461401155571
5HT2A	Temporal association area	2	-0.732764718956577
5HT2A	Sensorimotor cortex	2	0.275408183195003
5HT2A	Sensorimotor cortex	2	-0.0541982690127283
5HT2A	Orbital cortex	1	-0.639423985713402
5HT2A	Orbital cortex	2	-0.538464380261288
5HT2A	Orbital cortex	2	-0.247903667967627

## Sheet: 2h
drug	location_tag	cellType	n	nPos	nNeg
5HT2A	Olfactory cortex	PC	7	0	6
5HT2A	Orbital cortex	X	1	0	0
5HT2A	Orbital cortex	IN	3	0	2
5HT2A	Orbital cortex	PC	13	0	6
5HT2A	Prefrontal cortex	X	8	0	7
5HT2A	Prefrontal cortex	IN	7	1	4
5HT2A	Prefrontal cortex	PC	3	0	2
5HT2A	Sensorimotor cortex	IN	1	0	1
5HT2A	Sensorimotor cortex	PC	4	2	0
5HT2A	Temporal association area	X	14	2	9
5HT2A	Temporal association area	IN	15	2	11
5HT2A	Temporal association area	PC	11	0	10
5HT2A	Ventral striatum	X	22	0	18
5HT2A	Ventral striatum	IN	4	0	2
5HT2A	Ventral striatum	PC	7	2	2
NMDA	Olfactory cortex	X	1	1	0
NMDA	Olfactory cortex	PC	3	1	1
NMDA	Orbital cortex	IN	1	1	0
NMDA	Orbital cortex	PC	11	8	3
NMDA	Prefrontal cortex	X	9	3	3
NMDA	Prefrontal cortex	IN	4	2	1
NMDA	Prefrontal cortex	PC	6	1	4
NMDA	Sensorimotor cortex	IN	5	4	0
NMDA	Sensorimotor cortex	PC	1	0	1
NMDA	Temporal association area	X	21	8	5
NMDA	Temporal association area	IN	4	3	0
NMDA	Temporal association area	PC	13	5	6
NMDA	Ventral striatum	X	10	3	6
NMDA	Ventral striatum	IN	7	5	2
NMDA	Ventral striatum	PC	21	1	14
amphet	Orbital cortex	IN	2	2	0
amphet	Prefrontal cortex	X	5	2	0
amphet	Prefrontal cortex	IN	12	8	4
amphet	Prefrontal cortex	PC	1	0	1
amphet	Sensorimotor cortex	IN	1	1	0
amphet	Temporal association area	X	4	0	3
amphet	Temporal association area	IN	3	2	1
amphet	Temporal association area	PC	2	1	1
amphet	Ventral striatum	X	13	5	2
amphet	Ventral striatum	IN	8	7	1
amphet	Ventral striatum	PC	4	1	0

## Sheet: 3e ID
Hemisphere	Session	Drug	Location
L	Session45	base	Associative thalamus
L	Session45	NMDA	Associative thalamus
L	Session47	base	Associative thalamus
L	Session47	5HT2A	Associative thalamus
L	Session49	amphet	Associative thalamus
L	Session53	base	Associative thalamus
L	Session53	5HT2A	Associative thalamus
L	Session55	base	Associative thalamus
L	Session55	5HT2A	Associative thalamus
L	Session55	5HT2A	Associative thalamus
R	Session43	base	Associative thalamus
R	Session43	5HT2A	Associative thalamus
R	Session45	base	Associative thalamus
R	Session45	NMDA	Associative thalamus
R	Session49	base	Associative thalamus
R	Session49	amphet	Associative thalamus
R	Session55	5HT2A	Associative thalamus
R	Session69	base	Olfactory cortex
R	Session71	base	Olfactory cortex
R	Session71	5HT2A	Olfactory cortex
R	Session73	base	Olfactory cortex
R	Session73	NMDA	Olfactory cortex
R	Session77	base	Olfactory cortex
R	Session77	NMDA	Olfactory cortex
R	Session79	base	Olfactory cortex
R	Session79	amphet	Olfactory cortex
R	Session81	base	Olfactory cortex
R	Session81	NMDA	Olfactory cortex
R	Session83	base	Olfactory cortex
R	Session83	NMDA	Olfactory cortex
R	Session88	base	Olfactory cortex
R	Session88	5HT2A	Olfactory cortex
R	Session89	base	Olfactory cortex
R	Session89	NMDA	Olfactory cortex
R	Session43	base	Olfactory cortex
R	Session43	5HT2A	Olfactory cortex
R	Session45	base	Olfactory cortex
R	Session45	NMDA	Olfactory cortex
R	Session49	base	Olfactory cortex
R	Session49	amphet	Olfactory cortex
R	Session55	5HT2A	Olfactory cortex
R	Session56	base	Olfactory cortex
R	Session56	NMDA	Olfactory cortex
R	Session69	base	Olfactory cortex
R	Session71	base	Olfactory cortex
R	Session71	5HT2A	Olfactory cortex
R	Session73	base	Olfactory cortex
R	Session73	NMDA	Olfactory cortex
R	Session75	base	Olfactory cortex
R	Session75	5HT2A	Olfactory cortex
R	Session77	base	Olfactory cortex
R	Session77	NMDA	Olfactory cortex
R	Session79	base	Olfactory cortex
R	Session79	amphet	Olfactory cortex
R	Session81	base	Olfactory cortex
R	Session81	NMDA	Olfactory cortex
R	Session83	base	Olfactory cortex
R	Session83	NMDA	Olfactory cortex
R	Session87	base	Olfactory cortex
R	Session87	5HT2A	Olfactory cortex
R	Session88	base	Olfactory cortex
R	Session88	5HT2A	Olfactory cortex
R	Session89	base	Olfactory cortex
R	Session89	NMDA	Olfactory cortex
R	Session111	base	Olfactory cortex
R	Session112	base	Olfactory cortex
R	Session112	5HT2A	Olfactory cortex
R	Session113	base	Olfactory cortex
R	Session113	NMDA	Olfactory cortex
R	Session114	base	Olfactory cortex
R	Session115	base	Olfactory cortex
R	Session115	5HT2A	Olfactory cortex
R	Session116	base	Olfactory cortex
R	Session121	base	Olfactory cortex
R	Session121	NMDA	Olfactory cortex
R	Session122	base	Olfactory cortex
R	Session123	base	Olfactory cortex
R	Session124	base	Olfactory cortex
R	Session125	base	Olfactory cortex
R	Session126	base	Olfactory cortex
R	Session126	NMDA	Olfactory cortex
R	Session127	base	Olfactory cortex
R	Session128	base	Olfactory cortex
R	Session128	base	Olfactory cortex
R	Session129	base	Olfactory cortex
R	Session129	amphet	Olfactory cortex
L	Session46	NMDA	Associative thalamus
L	Session57	base	Associative thalamus
L	Session69	base	Associative thalamus
L	Session71	base	Associative thalamus
L	Session71	5HT2A	Associative thalamus
L	Session73	base	Associative thalamus
L	Session73	NMDA	Associative thalamus
L	Session75	base	Associative thalamus
L	Session75	5HT2A	Associative thalamus
L	Session77	base	Associative thalamus
L	Session77	NMDA	Associative thalamus
L	Session79	base	Associative thalamus
L	Session79	amphet	Associative thalamus
L	Session81	base	Associative thalamus
L	Session81	NMDA	Associative thalamus
L	Session83	base	Associative thalamus
L	Session83	NMDA	Associative thalamus
L	Session87	base	Associative thalamus
L	Session87	5HT2A	Associative thalamus
L	Session88	base	Associative thalamus
L	Session88	5HT2A	Associative thalamus
L	Session89	base	Associative thalamus
L	Session89	NMDA	Associative thalamus
L	Session91	base	Associative thalamus
R	Session52	base	Associative thalamus
R	Session52	amphet	Associative thalamus
R	Session54	base	Associative thalamus
R	Session54	5HT2A	Associative thalamus
R	Session70	base	Associative thalamus
R	Session72	base	Associative thalamus
R	Session72	5HT2A	Associative thalamus
R	Session74	base	Associative thalamus
R	Session74	NMDA	Associative thalamus
R	Session76	base	Associative thalamus
R	Session76	5HT2A	Associative thalamus
R	Session78	base	Associative thalamus
R	Session78	NMDA	Associative thalamus
R	Session80	base	Associative thalamus
R	Session80	amphet	Associative thalamus
R	Session82	base	Associative thalamus
R	Session82	NMDA	Associative thalamus
L	Session117	base	Ventral striatum
L	Session117	5HT2A	Ventral striatum
L	Session118	base	Ventral striatum
L	Session119	base	Ventral striatum
L	Session119	NMDA	Ventral striatum
L	Session120	base	Ventral striatum
L	Session120	amphet	Ventral striatum
L	Session121	base	Ventral striatum
L	Session121	NMDA	Ventral striatum
R	Session111	base	Ventral striatum
R	Session112	base	Ventral striatum
R	Session112	5HT2A	Ventral striatum
R	Session113	base	Ventral striatum
R	Session113	NMDA	Ventral striatum
R	Session114	base	Ventral striatum
R	Session115	base	Ventral striatum
R	Session115	5HT2A	Ventral striatum
R	Session116	base	Ventral striatum
R	Session122	base	Ventral striatum
R	Session123	base	Ventral striatum
R	Session124	base	Ventral striatum
R	Session126	base	Ventral striatum
R	Session126	NMDA	Ventral striatum
R	Session127	base	Ventral striatum
L	Session1	base	Ventral striatum
L	Session1	NMDA	Ventral striatum
L	Session2	base	Ventral striatum
L	Session2	NMDA	Ventral striatum
L	Session4	base	Ventral striatum
L	Session4	NMDA	Ventral striatum
L	Session5	base	Ventral striatum
L	Session5	5HT2A	Ventral striatum
L	Session7	base	Ventral striatum
L	Session8	base	Ventral striatum
L	Session8	amphet	Ventral striatum
L	Session9	base	Ventral striatum
L	Session9	amphet	Ventral striatum
L	Session10	base	Ventral striatum
L	Session10	amphet	Ventral striatum
L	Session11	5HT2A	Ventral striatum
L	Session12	base	Ventral striatum
L	Session12	amphet	Ventral striatum
L	Session13	amphet	Ventral striatum
L	Session14	amphet	Ventral striatum
L	Session15	base	Ventral striatum
L	Session15	amphet	Ventral striatum
L	Session16	NMDA	Ventral striatum
L	Session17	base	Ventral striatum
L	Session17	NMDA	Ventral striatum
L	Session18	base	Ventral striatum
L	Session18	NMDA	Ventral striatum
L	Session20	base	Ventral striatum
L	Session20	NMDA	Ventral striatum
L	Session22	base	Ventral striatum
L	Session22	NMDA	Ventral striatum
L	Session23	base	Ventral striatum
L	Session23	NMDA	Ventral striatum
L	Session28	base	Ventral striatum
L	Session28	5HT2A	Ventral striatum
L	Session29	base	Ventral striatum
L	Session29	5HT2A	Ventral striatum
L	Session30	base	Ventral striatum
L	Session30	NMDA	Ventral striatum
L	Session36	base	Ventral striatum
L	Session40	base	Ventral striatum
L	Session40	amphet	Ventral striatum
L	Session90	base	Ventral striatum
L	Session90	5HT2A	Ventral striatum
L	Session92	base	Ventral striatum
L	Session93	base	Ventral striatum
L	Session93	5HT2A	Ventral striatum
L	Session94	base	Ventral striatum
L	Session94	NMDA	Ventral striatum
L	Session95	base	Ventral striatum
L	Session95	5HT2A	Ventral striatum
L	Session96	base	Ventral striatum
L	Session96	amphet	Ventral striatum
R	Session1	base	Ventral striatum
R	Session1	NMDA	Ventral striatum
R	Session2	base	Ventral striatum
R	Session2	NMDA	Ventral striatum
R	Session3	base	Ventral striatum
R	Session3	NMDA	Ventral striatum
R	Session4	base	Ventral striatum
R	Session4	NMDA	Ventral striatum
R	Session5	base	Ventral striatum
R	Session5	5HT2A	Ventral striatum
R	Session7	base	Ventral striatum
R	Session8	base	Ventral striatum
R	Session8	amphet	Ventral striatum
R	Session9	base	Ventral striatum
R	Session9	amphet	Ventral striatum
R	Session11	base	Ventral striatum
R	Session11	5HT2A	Ventral striatum
R	Session12	base	Ventral striatum
R	Session12	amphet	Ventral striatum
R	Session13	base	Ventral striatum
R	Session13	amphet	Ventral striatum
R	Session14	base	Ventral striatum
R	Session14	amphet	Ventral striatum
R	Session15	base	Ventral striatum
R	Session15	amphet	Ventral striatum
R	Session17	base	Ventral striatum
R	Session18	base	Ventral striatum
R	Session18	NMDA	Ventral striatum
R	Session19	base	Ventral striatum
R	Session19	5HT2A	Ventral striatum
R	Session20	base	Ventral striatum
R	Session20	NMDA	Ventral striatum
R	Session22	base	Ventral striatum
R	Session22	NMDA	Ventral striatum
R	Session23	base	Ventral striatum
R	Session23	NMDA	Ventral striatum
R	Session24	base	Ventral striatum
R	Session24	5HT2A	Ventral striatum
R	Session26	base	Ventral striatum
R	Session26	NMDA	Ventral striatum
R	Session28	base	Ventral striatum
R	Session28	5HT2A	Ventral striatum
R	Session29	base	Ventral striatum
R	Session29	5HT2A	Ventral striatum
R	Session30	base	Ventral striatum
R	Session30	NMDA	Ventral striatum
R	Session32	base	Ventral striatum
R	Session32	NMDA	Ventral striatum
R	Session33	base	Ventral striatum
R	Session33	NMDA	Ventral striatum
R	Session34	base	Ventral striatum
R	Session34	5HT2A	Ventral striatum
R	Session35	base	Ventral striatum
R	Session35	NMDA	Ventral striatum
R	Session36	base	Ventral striatum
R	Session37	base	Ventral striatum
R	Session37	amphet	Ventral striatum
R	Session39	base	Ventral striatum
R	Session39	5HT2A	Ventral striatum
R	Session90	base	Ventral striatum
R	Session90	5HT2A	Ventral striatum
R	Session92	base	Ventral striatum
R	Session93	base	Ventral striatum
R	Session93	5HT2A	Ventral striatum
R	Session94	base	Ventral striatum
R	Session94	NMDA	Ventral striatum
R	Session95	base	Ventral striatum
R	Session95	5HT2A	Ventral striatum
R	Session96	base	Ventral striatum
R	Session96	amphet	Ventral striatum
L	Session69	base	Ventral striatum
L	Session71	base	Ventral striatum
L	Session71	5HT2A	Ventral striatum
L	Session73	base	Ventral striatum
L	Session73	NMDA	Ventral striatum
L	Session75	base	Ventral striatum
L	Session75	5HT2A	Ventral striatum
L	Session77	base	Ventral striatum
L	Session77	NMDA	Ventral striatum
L	Session79	base	Ventral striatum
L	Session79	amphet	Ventral striatum
L	Session81	base	Ventral striatum
L	Session81	NMDA	Ventral striatum
L	Session83	base	Ventral striatum
L	Session83	NMDA	Ventral striatum
L	Session88	base	Ventral striatum
L	Session88	5HT2A	Ventral striatum
L	Session89	base	Ventral striatum
L	Session89	NMDA	Ventral striatum
L	Session91	base	Ventral striatum
L	Session111	base	Ventral striatum
L	Session112	base	Ventral striatum
L	Session112	5HT2A	Ventral striatum
L	Session113	base	Ventral striatum
L	Session113	NMDA	Ventral striatum
L	Session114	base	Ventral striatum
L	Session115	base	Ventral striatum
L	Session115	5HT2A	Ventral striatum
L	Session116	base	Ventral striatum
L	Session117	base	Ventral striatum
L	Session117	5HT2A	Ventral striatum
L	Session118	base	Ventral striatum
L	Session119	base	Ventral striatum
L	Session119	NMDA	Ventral striatum
L	Session120	base	Ventral striatum
L	Session120	amphet	Ventral striatum
L	Session121	base	Ventral striatum
L	Session121	NMDA	Ventral striatum
L	Session122	base	Ventral striatum
L	Session123	base	Ventral striatum
L	Session124	base	Ventral striatum
L	Session125	base	Ventral striatum
L	Session126	base	Ventral striatum
L	Session126	NMDA	Ventral striatum
L	Session127	base	Ventral striatum
L	Session128	base	Ventral striatum
L	Session128	base	Ventral striatum
L	Session129	base	Ventral striatum
L	Session129	amphet	Ventral striatum
R	Session42	base	Ventral striatum
R	Session42	NMDA	Ventral striatum
R	Session46	base	Ventral striatum
R	Session46	NMDA	Ventral striatum
R	Session48	base	Ventral striatum
R	Session48	5HT2A	Ventral striatum
R	Session52	base	Ventral striatum
R	Session52	amphet	Ventral striatum
R	Session54	base	Ventral striatum
R	Session54	5HT2A	Ventral striatum
R	Session57	base	Ventral striatum
R	Session57	5HT2A	Ventral striatum
R	Session70	base	Ventral striatum
R	Session72	base	Ventral striatum
R	Session72	5HT2A	Ventral striatum
R	Session74	base	Ventral striatum
R	Session74	NMDA	Ventral striatum
R	Session78	base	Ventral striatum
R	Session78	NMDA	Ventral striatum
R	Session80	base	Ventral striatum
R	Session80	amphet	Ventral striatum
R	Session82	base	Ventral striatum
R	Session82	NMDA	Ventral striatum
R	Session111	base	Ventral striatum
R	Session112	base	Ventral striatum
R	Session112	5HT2A	Ventral striatum
R	Session113	base	Ventral striatum
R	Session113	NMDA	Ventral striatum
R	Session114	base	Ventral striatum
R	Session115	base	Ventral striatum
R	Session115	5HT2A	Ventral striatum
R	Session116	base	Ventral striatum
R	Session122	base	Ventral striatum
R	Session123	base	Ventral striatum
R	Session124	base	Ventral striatum
R	Session125	base	Ventral striatum
R	Session126	base	Ventral striatum
R	Session126	NMDA	Ventral striatum
R	Session127	base	Ventral striatum
R	Session128	base	Ventral striatum
R	Session128	base	Ventral striatum
R	Session129	base	Ventral striatum
R	Session129	amphet	Ventral striatum
L	Session1	base	Ventral striatum
L	Session1	NMDA	Ventral striatum
L	Session2	base	Ventral striatum
L	Session2	NMDA	Ventral striatum
L	Session4	base	Ventral striatum
L	Session4	NMDA	Ventral striatum
L	Session5	base	Ventral striatum
L	Session5	5HT2A	Ventral striatum
L	Session7	base	Ventral striatum
L	Session8	base	Ventral striatum
L	Session8	amphet	Ventral striatum
L	Session9	base	Ventral striatum
L	Session9	amphet	Ventral striatum
L	Session10	base	Ventral striatum
L	Session10	amphet	Ventral striatum
L	Session11	5HT2A	Ventral striatum
L	Session12	base	Ventral striatum
L	Session12	amphet	Ventral striatum
L	Session13	amphet	Ventral striatum
L	Session14	base	Ventral striatum
L	Session14	amphet	Ventral striatum
L	Session15	base	Ventral striatum
L	Session15	amphet	Ventral striatum
L	Session16	NMDA	Ventral striatum
L	Session17	base	Ventral striatum
L	Session17	NMDA	Ventral striatum
L	Session18	base	Ventral striatum
L	Session18	NMDA	Ventral striatum
L	Session20	base	Ventral striatum
L	Session20	NMDA	Ventral striatum
L	Session22	base	Ventral striatum
L	Session22	NMDA	Ventral striatum
L	Session23	base	Ventral striatum
L	Session23	NMDA	Ventral striatum
L	Session26	base	Ventral striatum
L	Session26	NMDA	Ventral striatum
L	Session28	base	Ventral striatum
L	Session28	5HT2A	Ventral striatum
L	Session29	base	Ventral striatum
L	Session29	5HT2A	Ventral striatum
L	Session30	base	Ventral striatum
L	Session30	NMDA	Ventral striatum
L	Session31	base	Ventral striatum
L	Session31	NMDA	Ventral striatum
L	Session33	base	Ventral striatum
L	Session33	NMDA	Ventral striatum
L	Session40	base	Ventral striatum
L	Session40	amphet	Ventral striatum
R	Session2	base	Ventral striatum
R	Session2	NMDA	Ventral striatum
R	Session3	base	Ventral striatum
R	Session3	NMDA	Ventral striatum
R	Session4	base	Ventral striatum
R	Session4	NMDA	Ventral striatum
R	Session5	base	Ventral striatum
R	Session5	5HT2A	Ventral striatum
R	Session7	base	Ventral striatum
R	Session8	base	Ventral striatum
R	Session8	amphet	Ventral striatum
R	Session9	base	Ventral striatum
R	Session9	amphet	Ventral striatum
R	Session11	base	Ventral striatum
R	Session11	5HT2A	Ventral striatum
R	Session12	base	Ventral striatum
R	Session12	amphet	Ventral striatum
R	Session13	base	Ventral striatum
R	Session13	amphet	Ventral striatum
R	Session14	base	Ventral striatum
R	Session14	amphet	Ventral striatum
R	Session15	base	Ventral striatum
R	Session15	amphet	Ventral striatum
R	Session16	base	Ventral striatum
R	Session16	NMDA	Ventral striatum
R	Session17	base	Ventral striatum
R	Session17	NMDA	Ventral striatum
R	Session18	base	Ventral striatum
R	Session18	NMDA	Ventral striatum
R	Session19	base	Ventral striatum
R	Session19	5HT2A	Ventral striatum
R	Session20	base	Ventral striatum
R	Session20	NMDA	Ventral striatum
R	Session23	base	Ventral striatum
R	Session23	NMDA	Ventral striatum
R	Session24	base	Ventral striatum
R	Session24	5HT2A	Ventral striatum
R	Session28	base	Ventral striatum
R	Session28	5HT2A	Ventral striatum
R	Session29	base	Ventral striatum
R	Session29	5HT2A	Ventral striatum
R	Session30	base	Ventral striatum
R	Session30	NMDA	Ventral striatum
R	Session31	base	Ventral striatum
R	Session31	NMDA	Ventral striatum
R	Session32	NMDA	Ventral striatum
R	Session33	base	Ventral striatum
R	Session33	NMDA	Ventral striatum
R	Session34	base	Ventral striatum
R	Session34	5HT2A	Ventral striatum
R	Session35	base	Ventral striatum
R	Session35	NMDA	Ventral striatum
R	Session36	base	Ventral striatum
R	Session37	base	Ventral striatum
R	Session37	amphet	Ventral striatum
R	Session40	base	Ventral striatum
L	Session41	base	Temporal association area
L	Session41	5HT2A	Temporal association area
L	Session42	base	Temporal association area
L	Session42	NMDA	Temporal association area
L	Session46	base	Temporal association area
L	Session46	NMDA	Temporal association area
L	Session48	base	Temporal association area
L	Session48	5HT2A	Temporal association area
L	Session52	base	Temporal association area
L	Session52	amphet	Temporal association area
L	Session54	base	Temporal association area
L	Session54	5HT2A	Temporal association area
L	Session57	base	Temporal association area
L	Session57	5HT2A	Temporal association area
L	Session69	base	Sensorimotor striatum
L	Session70	base	Sensorimotor striatum
L	Session71	base	Sensorimotor striatum
L	Session71	5HT2A	Sensorimotor striatum
L	Session72	base	Sensorimotor striatum
L	Session72	5HT2A	Sensorimotor striatum
L	Session73	base	Sensorimotor striatum
L	Session73	NMDA	Sensorimotor striatum
L	Session74	base	Sensorimotor striatum
L	Session74	NMDA	Sensorimotor striatum
L	Session75	base	Sensorimotor striatum
L	Session75	5HT2A	Sensorimotor striatum
L	Session76	base	Sensorimotor striatum
L	Session76	5HT2A	Sensorimotor striatum
L	Session77	base	Sensorimotor striatum
L	Session77	NMDA	Sensorimotor striatum
L	Session78	base	Sensorimotor striatum
L	Session78	NMDA	Sensorimotor striatum
L	Session79	base	Sensorimotor striatum
L	Session79	amphet	Sensorimotor striatum
L	Session80	base	Sensorimotor striatum
L	Session80	amphet	Sensorimotor striatum
L	Session81	base	Sensorimotor striatum
L	Session81	NMDA	Sensorimotor striatum
L	Session82	base	Sensorimotor striatum
L	Session82	NMDA	Sensorimotor striatum
L	Session83	base	Sensorimotor striatum
L	Session83	NMDA	Sensorimotor striatum
L	Session87	base	Sensorimotor striatum
L	Session87	5HT2A	Sensorimotor striatum
L	Session88	base	Sensorimotor striatum
L	Session88	5HT2A	Sensorimotor striatum
L	Session89	base	Sensorimotor striatum
L	Session89	NMDA	Sensorimotor striatum
L	Session91	base	Sensorimotor striatum
R	Session61	NMDA	Sensorimotor striatum
R	Session62	base	Sensorimotor striatum
R	Session63	amphet	Sensorimotor striatum
R	Session64	base	Sensorimotor striatum
R	Session64	NMDA	Sensorimotor striatum
R	Session65	base	Sensorimotor striatum
R	Session66	base	Sensorimotor striatum
R	Session67	base	Sensorimotor striatum
R	Session67	NMDA	Sensorimotor striatum
R	Session69	base	Sensorimotor striatum
R	Session71	base	Sensorimotor striatum
R	Session71	5HT2A	Sensorimotor striatum
R	Session73	base	Sensorimotor striatum
R	Session73	NMDA	Sensorimotor striatum
R	Session75	base	Sensorimotor striatum
R	Session75	5HT2A	Sensorimotor striatum
R	Session77	base	Sensorimotor striatum
R	Session77	NMDA	Sensorimotor striatum
R	Session79	base	Sensorimotor striatum
R	Session79	amphet	Sensorimotor striatum
R	Session81	base	Sensorimotor striatum
R	Session81	NMDA	Sensorimotor striatum
R	Session83	base	Sensorimotor striatum
R	Session83	NMDA	Sensorimotor striatum
R	Session87	base	Sensorimotor striatum
R	Session87	5HT2A	Sensorimotor striatum
R	Session88	base	Sensorimotor striatum
R	Session88	5HT2A	Sensorimotor striatum
R	Session89	base	Sensorimotor striatum
R	Session89	NMDA	Sensorimotor striatum
R	Session91	base	Sensorimotor striatum
L	Session90	base	Sensorimotor striatum
L	Session90	5HT2A	Sensorimotor striatum
L	Session93	base	Sensorimotor striatum
L	Session93	5HT2A	Sensorimotor striatum
L	Session94	base	Sensorimotor striatum
L	Session94	NMDA	Sensorimotor striatum
L	Session95	base	Sensorimotor striatum
L	Session95	5HT2A	Sensorimotor striatum
L	Session96	base	Sensorimotor striatum
L	Session96	amphet	Sensorimotor striatum
R	Session90	base	Sensorimotor striatum
R	Session90	5HT2A	Sensorimotor striatum
R	Session93	base	Sensorimotor striatum
R	Session93	5HT2A	Sensorimotor striatum
R	Session94	base	Sensorimotor striatum
R	Session94	NMDA	Sensorimotor striatum
R	Session95	base	Sensorimotor striatum
R	Session95	5HT2A	Sensorimotor striatum
R	Session96	base	Sensorimotor striatum
R	Session96	amphet	Sensorimotor striatum
L	Session70	base	Olfactory cortex
L	Session71	base	Olfactory cortex
L	Session71	5HT2A	Olfactory cortex
L	Session72	base	Olfactory cortex
L	Session72	5HT2A	Olfactory cortex
L	Session73	base	Olfactory cortex
L	Session73	NMDA	Olfactory cortex
L	Session74	base	Olfactory cortex
L	Session74	NMDA	Olfactory cortex
L	Session75	base	Olfactory cortex
L	Session75	5HT2A	Olfactory cortex
L	Session76	base	Olfactory cortex
L	Session76	5HT2A	Olfactory cortex
L	Session77	base	Olfactory cortex
L	Session77	NMDA	Olfactory cortex
L	Session78	base	Olfactory cortex
L	Session78	NMDA	Olfactory cortex
L	Session79	base	Olfactory cortex
L	Session79	amphet	Olfactory cortex
L	Session80	base	Olfactory cortex
L	Session80	amphet	Olfactory cortex
L	Session82	base	Olfactory cortex
L	Session82	NMDA	Olfactory cortex
L	Session83	base	Olfactory cortex
L	Session83	NMDA	Olfactory cortex
L	Session88	base	Olfactory cortex
L	Session88	5HT2A	Olfactory cortex
L	Session91	base	Olfactory cortex
R	Session70	base	Olfactory cortex
R	Session72	base	Olfactory cortex
R	Session72	5HT2A	Olfactory cortex
R	Session74	base	Olfactory cortex
R	Session74	NMDA	Olfactory cortex
R	Session78	base	Olfactory cortex
R	Session78	NMDA	Olfactory cortex
R	Session80	base	Olfactory cortex
R	Session80	amphet	Olfactory cortex
R	Session82	base	Olfactory cortex
R	Session82	NMDA	Olfactory cortex
L	Session70	base	Orbital cortex
L	Session72	base	Orbital cortex
L	Session72	5HT2A	Orbital cortex
L	Session74	base	Orbital cortex
L	Session74	NMDA	Orbital cortex
L	Session78	base	Orbital cortex
L	Session78	NMDA	Orbital cortex
L	Session80	base	Orbital cortex
L	Session80	amphet	Orbital cortex
R	Session42	base	Temporal association area
R	Session42	NMDA	Temporal association area
R	Session46	base	Temporal association area
R	Session46	NMDA	Temporal association area
R	Session48	base	Temporal association area
R	Session48	5HT2A	Temporal association area
R	Session52	base	Temporal association area
R	Session52	amphet	Temporal association area
R	Session54	base	Temporal association area
R	Session54	5HT2A	Temporal association area
R	Session57	base	Temporal association area
R	Session57	5HT2A	Temporal association area
L	Session61	base	Prefrontal cortex
L	Session61	NMDA	Prefrontal cortex
L	Session62	base	Prefrontal cortex
L	Session62	5HT2A	Prefrontal cortex
L	Session63	base	Prefrontal cortex
L	Session63	amphet	Prefrontal cortex
L	Session64	base	Prefrontal cortex
L	Session64	NMDA	Prefrontal cortex
L	Session65	base	Prefrontal cortex
L	Session66	base	Prefrontal cortex
L	Session67	base	Prefrontal cortex
L	Session67	NMDA	Prefrontal cortex
L	Session117	base	Prefrontal cortex
L	Session117	5HT2A	Prefrontal cortex
L	Session118	base	Prefrontal cortex
L	Session119	base	Prefrontal cortex
L	Session119	NMDA	Prefrontal cortex
L	Session120	base	Prefrontal cortex
L	Session120	amphet	Prefrontal cortex
L	Session121	base	Prefrontal cortex
L	Session121	NMDA	Prefrontal cortex
R	Session69	base	Prefrontal cortex
R	Session71	base	Prefrontal cortex
R	Session71	5HT2A	Prefrontal cortex
R	Session73	base	Prefrontal cortex
R	Session73	NMDA	Prefrontal cortex
R	Session75	base	Prefrontal cortex
R	Session75	5HT2A	Prefrontal cortex
R	Session77	base	Prefrontal cortex
R	Session77	NMDA	Prefrontal cortex
R	Session79	base	Prefrontal cortex
R	Session79	amphet	Prefrontal cortex
R	Session81	base	Prefrontal cortex
R	Session81	NMDA	Prefrontal cortex
R	Session83	base	Prefrontal cortex
R	Session83	NMDA	Prefrontal cortex
R	Session87	base	Prefrontal cortex
R	Session87	5HT2A	Prefrontal cortex
R	Session88	base	Prefrontal cortex
R	Session88	5HT2A	Prefrontal cortex
R	Session89	base	Prefrontal cortex
R	Session89	NMDA	Prefrontal cortex
R	Session91	base	Prefrontal cortex
L	Session70	base	Olfactory cortex
L	Session72	base	Olfactory cortex
L	Session72	5HT2A	Olfactory cortex
L	Session74	base	Olfactory cortex
L	Session74	NMDA	Olfactory cortex
L	Session76	base	Olfactory cortex
L	Session76	5HT2A	Olfactory cortex
L	Session78	base	Olfactory cortex
L	Session78	NMDA	Olfactory cortex
L	Session80	base	Olfactory cortex
L	Session80	amphet	Olfactory cortex
L	Session82	base	Olfactory cortex
L	Session82	NMDA	Olfactory cortex
R	Session70	base	Olfactory cortex
R	Session72	base	Olfactory cortex
R	Session72	5HT2A	Olfactory cortex
R	Session74	base	Olfactory cortex
R	Session74	NMDA	Olfactory cortex
R	Session76	base	Olfactory cortex
R	Session76	5HT2A	Olfactory cortex
R	Session78	base	Olfactory cortex
R	Session78	NMDA	Olfactory cortex
R	Session80	base	Olfactory cortex
R	Session80	amphet	Olfactory cortex
R	Session82	base	Olfactory cortex
R	Session82	NMDA	Olfactory cortex
L	Session90	base	Temporal association area
L	Session90	5HT2A	Temporal association area
L	Session92	base	Temporal association area
L	Session93	base	Temporal association area
L	Session93	5HT2A	Temporal association area
L	Session94	base	Temporal association area
L	Session94	NMDA	Temporal association area
L	Session95	base	Temporal association area
L	Session95	5HT2A	Temporal association area
L	Session96	base	Temporal association area
L	Session96	amphet	Temporal association area
R	Session90	base	Temporal association area
R	Session90	5HT2A	Temporal association area
R	Session92	base	Temporal association area
R	Session93	base	Temporal association area
R	Session93	5HT2A	Temporal association area
R	Session94	base	Temporal association area
R	Session94	NMDA	Temporal association area
R	Session95	base	Temporal association area
R	Session95	5HT2A	Temporal association area
R	Session96	base	Temporal association area
R	Session96	amphet	Temporal association area
L	Session1	base	Temporal association area
L	Session1	NMDA	Temporal association area
L	Session2	base	Temporal association area
L	Session2	NMDA	Temporal association area
L	Session3	base	Temporal association area
L	Session3	NMDA	Temporal association area
L	Session4	base	Temporal association area
L	Session4	NMDA	Temporal association area
L	Session5	base	Temporal association area
L	Session5	5HT2A	Temporal association area
L	Session7	base	Temporal association area
L	Session8	base	Temporal association area
L	Session8	amphet	Temporal association area
L	Session9	base	Temporal association area
L	Session9	amphet	Temporal association area
L	Session10	base	Temporal association area
L	Session10	amphet	Temporal association area
L	Session11	5HT2A	Temporal association area
L	Session12	base	Temporal association area
L	Session12	amphet	Temporal association area
L	Session13	amphet	Temporal association area
L	Session14	base	Temporal association area
L	Session14	amphet	Temporal association area
L	Session15	base	Temporal association area
L	Session15	amphet	Temporal association area
L	Session16	NMDA	Temporal association area
L	Session17	base	Temporal association area
L	Session17	NMDA	Temporal association area
L	Session18	base	Temporal association area
L	Session18	NMDA	Temporal association area
L	Session20	base	Temporal association area
L	Session20	NMDA	Temporal association area
L	Session22	base	Temporal association area
L	Session22	NMDA	Temporal association area
L	Session23	base	Temporal association area
L	Session23	NMDA	Temporal association area
L	Session24	base	Temporal association area
L	Session24	5HT2A	Temporal association area
L	Session26	base	Temporal association area
L	Session26	NMDA	Temporal association area
L	Session28	base	Temporal association area
L	Session28	5HT2A	Temporal association area
L	Session29	base	Temporal association area
L	Session29	5HT2A	Temporal association area
L	Session30	base	Temporal association area
L	Session30	NMDA	Temporal association area
L	Session31	base	Temporal association area
L	Session31	NMDA	Temporal association area
L	Session32	base	Temporal association area
L	Session32	NMDA	Temporal association area
L	Session33	base	Temporal association area
L	Session33	NMDA	Temporal association area
L	Session36	base	Temporal association area
L	Session37	base	Temporal association area
L	Session37	amphet	Temporal association area
L	Session39	base	Temporal association area
L	Session39	5HT2A	Temporal association area
L	Session40	base	Temporal association area
L	Session40	amphet	Temporal association area
L	Session90	base	Temporal association area
L	Session90	5HT2A	Temporal association area
L	Session92	base	Temporal association area
L	Session93	base	Temporal association area
L	Session93	5HT2A	Temporal association area
L	Session94	base	Temporal association area
L	Session94	NMDA	Temporal association area
L	Session95	base	Temporal association area
L	Session95	5HT2A	Temporal association area
L	Session96	base	Temporal association area
L	Session96	amphet	Temporal association area
R	Session1	base	Temporal association area
R	Session1	NMDA	Temporal association area
R	Session2	base	Temporal association area
R	Session2	NMDA	Temporal association area
R	Session3	base	Temporal association area
R	Session3	NMDA	Temporal association area
R	Session4	base	Temporal association area
R	Session4	NMDA	Temporal association area
R	Session5	base	Temporal association area
R	Session5	5HT2A	Temporal association area
R	Session7	base	Temporal association area
R	Session8	base	Temporal association area
R	Session8	amphet	Temporal association area
R	Session9	base	Temporal association area
R	Session9	amphet	Temporal association area
R	Session10	base	Temporal association area
R	Session10	amphet	Temporal association area
R	Session11	base	Temporal association area
R	Session11	5HT2A	Temporal association area
R	Session12	base	Temporal association area
R	Session12	amphet	Temporal association area
R	Session13	base	Temporal association area
R	Session13	amphet	Temporal association area
R	Session14	base	Temporal association area
R	Session14	amphet	Temporal association area
R	Session15	base	Temporal association area
R	Session15	amphet	Temporal association area
R	Session16	base	Temporal association area
R	Session16	NMDA	Temporal association area
R	Session17	base	Temporal association area
R	Session17	NMDA	Temporal association area
R	Session18	base	Temporal association area
R	Session18	NMDA	Temporal association area
R	Session19	base	Temporal association area
R	Session19	5HT2A	Temporal association area
R	Session20	base	Temporal association area
R	Session20	NMDA	Temporal association area
R	Session22	base	Temporal association area
R	Session22	NMDA	Temporal association area
R	Session23	base	Temporal association area
R	Session23	NMDA	Temporal association area
R	Session24	base	Temporal association area
R	Session24	5HT2A	Temporal association area
R	Session26	base	Temporal association area
R	Session26	NMDA	Temporal association area
R	Session28	base	Temporal association area
R	Session28	5HT2A	Temporal association area
R	Session29	base	Temporal association area
R	Session29	5HT2A	Temporal association area
R	Session30	base	Temporal association area
R	Session30	NMDA	Temporal association area
R	Session31	base	Temporal association area
R	Session31	NMDA	Temporal association area
R	Session32	base	Temporal association area
R	Session32	NMDA	Temporal association area
R	Session33	base	Temporal association area
R	Session33	NMDA	Temporal association area
R	Session34	base	Temporal association area
R	Session34	5HT2A	Temporal association area
R	Session35	base	Temporal association area
R	Session35	NMDA	Temporal association area
R	Session37	base	Temporal association area
R	Session37	amphet	Temporal association area
R	Session40	base	Temporal association area
R	Session90	base	Temporal association area
R	Session90	5HT2A	Temporal association area
R	Session92	base	Temporal association area
R	Session93	base	Temporal association area
R	Session93	5HT2A	Temporal association area
R	Session94	base	Temporal association area
R	Session94	NMDA	Temporal association area
R	Session95	base	Temporal association area
R	Session95	5HT2A	Temporal association area
R	Session96	base	Temporal association area
R	Session96	amphet	Temporal association area
L	Session90	base	Prefrontal cortex
L	Session90	5HT2A	Prefrontal cortex
L	Session92	base	Prefrontal cortex
L	Session93	base	Prefrontal cortex
L	Session93	5HT2A	Prefrontal cortex
L	Session94	base	Prefrontal cortex
L	Session94	NMDA	Prefrontal cortex
L	Session95	base	Prefrontal cortex
L	Session95	5HT2A	Prefrontal cortex
L	Session96	base	Prefrontal cortex
L	Session96	amphet	Prefrontal cortex
R	Session90	base	Prefrontal cortex
R	Session90	5HT2A	Prefrontal cortex
R	Session92	base	Prefrontal cortex
R	Session93	base	Prefrontal cortex
R	Session93	5HT2A	Prefrontal cortex
R	Session94	base	Prefrontal cortex
R	Session94	NMDA	Prefrontal cortex
R	Session95	base	Prefrontal cortex
R	Session95	5HT2A	Prefrontal cortex
R	Session96	base	Prefrontal cortex
R	Session96	amphet	Prefrontal cortex
L	Session42	base	Orbital cortex
L	Session42	NMDA	Orbital cortex
L	Session46	base	Orbital cortex
L	Session46	NMDA	Orbital cortex
L	Session48	base	Orbital cortex
L	Session48	5HT2A	Orbital cortex
L	Session52	base	Orbital cortex
L	Session52	amphet	Orbital cortex
L	Session54	base	Orbital cortex
L	Session54	5HT2A	Orbital cortex
L	Session57	base	Orbital cortex
L	Session57	5HT2A	Orbital cortex
L	Session61	NMDA	Orbital cortex
L	Session62	base	Orbital cortex
L	Session62	5HT2A	Orbital cortex
L	Session63	base	Orbital cortex
L	Session63	amphet	Orbital cortex
L	Session64	base	Orbital cortex
L	Session64	NMDA	Orbital cortex
L	Session65	base	Orbital cortex
L	Session66	base	Orbital cortex
L	Session69	base	Orbital cortex
L	Session71	base	Orbital cortex
L	Session71	5HT2A	Orbital cortex
L	Session73	base	Orbital cortex
L	Session73	NMDA	Orbital cortex
L	Session75	base	Orbital cortex
L	Session75	5HT2A	Orbital cortex
L	Session77	base	Orbital cortex
L	Session77	NMDA	Orbital cortex
L	Session79	base	Orbital cortex
L	Session79	amphet	Orbital cortex
L	Session81	base	Orbital cortex
L	Session81	NMDA	Orbital cortex
L	Session83	base	Orbital cortex
L	Session83	NMDA	Orbital cortex
L	Session87	base	Orbital cortex
L	Session87	5HT2A	Orbital cortex
L	Session88	base	Orbital cortex
L	Session88	5HT2A	Orbital cortex
L	Session89	base	Orbital cortex
L	Session89	NMDA	Orbital cortex
L	Session91	base	Orbital cortex
L	Session111	base	Orbital cortex
L	Session112	base	Orbital cortex
L	Session112	5HT2A	Orbital cortex
L	Session113	base	Orbital cortex
L	Session113	NMDA	Orbital cortex
L	Session114	base	Orbital cortex
L	Session115	base	Orbital cortex
L	Session115	5HT2A	Orbital cortex
L	Session116	base	Orbital cortex
L	Session117	base	Orbital cortex
L	Session117	5HT2A	Orbital cortex
L	Session118	base	Orbital cortex
L	Session119	base	Orbital cortex
L	Session119	NMDA	Orbital cortex
L	Session120	base	Orbital cortex
L	Session120	amphet	Orbital cortex
L	Session121	base	Orbital cortex
L	Session121	NMDA	Orbital cortex
L	Session122	base	Orbital cortex
L	Session123	base	Orbital cortex
L	Session124	base	Orbital cortex
L	Session125	base	Orbital cortex
L	Session126	base	Orbital cortex
L	Session126	NMDA	Orbital cortex
L	Session127	base	Orbital cortex
L	Session128	base	Orbital cortex
L	Session128	base	Orbital cortex
L	Session129	base	Orbital cortex
L	Session129	amphet	Orbital cortex
R	Session43	base	Orbital cortex
R	Session43	5HT2A	Orbital cortex
R	Session45	base	Orbital cortex
R	Session45	NMDA	Orbital cortex
R	Session49	base	Orbital cortex
R	Session49	amphet	Orbital cortex
R	Session56	base	Orbital cortex
R	Session56	NMDA	Orbital cortex
R	Session61	NMDA	Orbital cortex
R	Session62	base	Orbital cortex
R	Session62	5HT2A	Orbital cortex
R	Session63	base	Orbital cortex
R	Session63	amphet	Orbital cortex
R	Session64	base	Orbital cortex
R	Session64	NMDA	Orbital cortex
R	Session65	base	Orbital cortex
R	Session66	base	Orbital cortex
R	Session67	base	Orbital cortex
R	Session67	NMDA	Orbital cortex
R	Session68	base	Orbital cortex
R	Session68	NMDA	Orbital cortex
R	Session111	base	Orbital cortex
R	Session112	base	Orbital cortex
R	Session112	5HT2A	Orbital cortex
R	Session113	base	Orbital cortex
R	Session113	NMDA	Orbital cortex
R	Session114	base	Orbital cortex
R	Session115	base	Orbital cortex
R	Session115	5HT2A	Orbital cortex
R	Session116	base	Orbital cortex
R	Session117	base	Orbital cortex
R	Session117	5HT2A	Orbital cortex
R	Session118	base	Orbital cortex
R	Session119	base	Orbital cortex
R	Session119	NMDA	Orbital cortex
R	Session120	base	Orbital cortex
R	Session120	amphet	Orbital cortex
R	Session121	base	Orbital cortex
R	Session121	NMDA	Orbital cortex
R	Session122	base	Orbital cortex
R	Session123	base	Orbital cortex
R	Session124	base	Orbital cortex
R	Session125	base	Orbital cortex
R	Session126	base	Orbital cortex
R	Session126	NMDA	Orbital cortex
R	Session127	base	Orbital cortex
R	Session128	base	Orbital cortex
R	Session128	base	Orbital cortex
R	Session129	base	Orbital cortex
R	Session129	amphet	Orbital cortex
L	Session90	base	Orbital cortex
L	Session90	5HT2A	Orbital cortex
L	Session92	base	Orbital cortex
L	Session93	base	Orbital cortex
L	Session93	5HT2A	Orbital cortex
L	Session94	base	Orbital cortex
L	Session94	NMDA	Orbital cortex
L	Session95	base	Orbital cortex
L	Session95	5HT2A	Orbital cortex
L	Session96	base	Orbital cortex
L	Session96	amphet	Orbital cortex
R	Session90	base	Orbital cortex
R	Session90	5HT2A	Orbital cortex
R	Session92	base	Orbital cortex
R	Session93	base	Orbital cortex
R	Session93	5HT2A	Orbital cortex
R	Session94	base	Orbital cortex
R	Session94	NMDA	Orbital cortex
R	Session95	base	Orbital cortex
R	Session95	5HT2A	Orbital cortex
R	Session96	base	Orbital cortex
R	Session96	amphet	Orbital cortex
L	Session61	base	Sensorimotor cortex
L	Session61	NMDA	Sensorimotor cortex
L	Session62	base	Sensorimotor cortex
L	Session62	5HT2A	Sensorimotor cortex
L	Session63	base	Sensorimotor cortex
L	Session63	amphet	Sensorimotor cortex
L	Session64	base	Sensorimotor cortex
L	Session64	NMDA	Sensorimotor cortex
L	Session65	base	Sensorimotor cortex
L	Session66	base	Sensorimotor cortex
L	Session67	base	Sensorimotor cortex
L	Session67	NMDA	Sensorimotor cortex
L	Session70	base	Sensorimotor cortex
L	Session72	base	Sensorimotor cortex
L	Session72	5HT2A	Sensorimotor cortex
L	Session74	base	Sensorimotor cortex
L	Session74	NMDA	Sensorimotor cortex
L	Session76	base	Sensorimotor cortex
L	Session76	5HT2A	Sensorimotor cortex
L	Session78	base	Sensorimotor cortex
L	Session78	NMDA	Sensorimotor cortex
L	Session80	base	Sensorimotor cortex
L	Session80	amphet	Sensorimotor cortex
L	Session82	base	Sensorimotor cortex
L	Session82	NMDA	Sensorimotor cortex
R	Session61	NMDA	Sensorimotor cortex
R	Session63	base	Sensorimotor cortex
R	Session63	amphet	Sensorimotor cortex
R	Session64	base	Sensorimotor cortex
R	Session64	NMDA	Sensorimotor cortex
R	Session65	base	Sensorimotor cortex
R	Session66	base	Sensorimotor cortex
R	Session67	base	Sensorimotor cortex
R	Session67	NMDA	Sensorimotor cortex
R	Session70	base	Sensorimotor cortex
R	Session72	base	Sensorimotor cortex
R	Session72	5HT2A	Sensorimotor cortex
R	Session74	base	Sensorimotor cortex
R	Session74	NMDA	Sensorimotor cortex
R	Session78	base	Sensorimotor cortex
R	Session78	NMDA	Sensorimotor cortex
R	Session80	base	Sensorimotor cortex
R	Session80	amphet	Sensorimotor cortex
R	Session82	base	Sensorimotor cortex
R	Session82	NMDA	Sensorimotor cortex
L	Session61	base	Sensorimotor cortex
L	Session61	NMDA	Sensorimotor cortex
L	Session62	base	Sensorimotor cortex
L	Session62	5HT2A	Sensorimotor cortex
L	Session63	base	Sensorimotor cortex
L	Session63	amphet	Sensorimotor cortex
L	Session64	base	Sensorimotor cortex
L	Session64	NMDA	Sensorimotor cortex
L	Session65	base	Sensorimotor cortex
L	Session66	base	Sensorimotor cortex
L	Session67	base	Sensorimotor cortex
L	Session67	NMDA	Sensorimotor cortex
L	Session69	base	Sensorimotor cortex
L	Session71	base	Sensorimotor cortex
L	Session71	5HT2A	Sensorimotor cortex
L	Session73	base	Sensorimotor cortex
L	Session73	NMDA	Sensorimotor cortex
L	Session75	base	Sensorimotor cortex
L	Session75	5HT2A	Sensorimotor cortex
L	Session77	base	Sensorimotor cortex
L	Session77	NMDA	Sensorimotor cortex
L	Session79	base	Sensorimotor cortex
L	Session79	amphet	Sensorimotor cortex
L	Session81	base	Sensorimotor cortex
L	Session81	NMDA	Sensorimotor cortex
L	Session83	base	Sensorimotor cortex
L	Session83	NMDA	Sensorimotor cortex
L	Session87	base	Sensorimotor cortex
L	Session87	5HT2A	Sensorimotor cortex
L	Session88	base	Sensorimotor cortex
L	Session88	5HT2A	Sensorimotor cortex
L	Session89	base	Sensorimotor cortex
L	Session89	NMDA	Sensorimotor cortex
L	Session91	base	Sensorimotor cortex
R	Session61	NMDA	Sensorimotor cortex
R	Session63	base	Sensorimotor cortex
R	Session63	amphet	Sensorimotor cortex
R	Session64	base	Sensorimotor cortex
R	Session64	NMDA	Sensorimotor cortex
R	Session65	base	Sensorimotor cortex
R	Session66	base	Sensorimotor cortex
R	Session67	base	Sensorimotor cortex
R	Session67	NMDA	Sensorimotor cortex
R	Session73	base	Sensorimotor cortex
R	Session73	NMDA	Sensorimotor cortex
R	Session77	base	Sensorimotor cortex
R	Session77	NMDA	Sensorimotor cortex
R	Session88	base	Sensorimotor cortex
R	Session88	5HT2A	Sensorimotor cortex
R	Session89	base	Sensorimotor cortex
R	Session89	NMDA	Sensorimotor cortex
L	Session90	base	Sensorimotor cortex
L	Session90	5HT2A	Sensorimotor cortex
L	Session92	base	Sensorimotor cortex
L	Session93	base	Sensorimotor cortex
L	Session93	5HT2A	Sensorimotor cortex
L	Session94	base	Sensorimotor cortex
L	Session94	NMDA	Sensorimotor cortex
L	Session95	base	Sensorimotor cortex
L	Session95	5HT2A	Sensorimotor cortex
L	Session96	base	Sensorimotor cortex
L	Session96	amphet	Sensorimotor cortex
R	Session90	base	Sensorimotor cortex
R	Session90	5HT2A	Sensorimotor cortex
R	Session92	base	Sensorimotor cortex
R	Session93	base	Sensorimotor cortex
R	Session93	5HT2A	Sensorimotor cortex
R	Session94	base	Sensorimotor cortex
R	Session94	NMDA	Sensorimotor cortex
R	Session95	base	Sensorimotor cortex
R	Session95	5HT2A	Sensorimotor cortex
R	Session96	base	Sensorimotor cortex
R	Session96	amphet	Sensorimotor cortex
L	Session69	base	Cognitive thalamus
L	Session71	base	Cognitive thalamus
L	Session71	5HT2A	Cognitive thalamus
L	Session73	base	Cognitive thalamus
L	Session73	NMDA	Cognitive thalamus
L	Session75	base	Cognitive thalamus
L	Session75	5HT2A	Cognitive thalamus
L	Session77	base	Cognitive thalamus
L	Session77	NMDA	Cognitive thalamus
L	Session79	base	Cognitive thalamus
L	Session79	amphet	Cognitive thalamus
L	Session81	base	Cognitive thalamus
L	Session81	NMDA	Cognitive thalamus
L	Session83	base	Cognitive thalamus
L	Session83	NMDA	Cognitive thalamus
L	Session87	base	Cognitive thalamus
L	Session87	5HT2A	Cognitive thalamus
R	Session69	base	Cognitive thalamus
R	Session71	base	Cognitive thalamus
R	Session71	5HT2A	Cognitive thalamus
R	Session73	base	Cognitive thalamus
R	Session73	NMDA	Cognitive thalamus
R	Session75	base	Cognitive thalamus
R	Session75	5HT2A	Cognitive thalamus
R	Session77	base	Cognitive thalamus
R	Session77	NMDA	Cognitive thalamus
R	Session79	base	Cognitive thalamus
R	Session79	amphet	Cognitive thalamus
R	Session81	base	Cognitive thalamus
R	Session81	NMDA	Cognitive thalamus
R	Session83	base	Cognitive thalamus
R	Session83	NMDA	Cognitive thalamus
R	Session87	base	Cognitive thalamus
R	Session87	5HT2A	Cognitive thalamus
R	Session88	base	Cognitive thalamus
R	Session88	5HT2A	Cognitive thalamus
R	Session89	base	Cognitive thalamus
R	Session89	NMDA	Cognitive thalamus
R	Session91	base	Cognitive thalamus
L	Session1	base	Cognitive thalamus
L	Session1	NMDA	Cognitive thalamus
L	Session2	base	Cognitive thalamus
L	Session2	NMDA	Cognitive thalamus
L	Session3	base	Cognitive thalamus
L	Session3	NMDA	Cognitive thalamus
L	Session4	base	Cognitive thalamus
L	Session4	NMDA	Cognitive thalamus
L	Session5	base	Cognitive thalamus
L	Session5	5HT2A	Cognitive thalamus
L	Session7	base	Cognitive thalamus
L	Session8	base	Cognitive thalamus
L	Session8	amphet	Cognitive thalamus
L	Session9	base	Cognitive thalamus
L	Session9	amphet	Cognitive thalamus
L	Session10	base	Cognitive thalamus
L	Session10	amphet	Cognitive thalamus
L	Session11	5HT2A	Cognitive thalamus
L	Session12	base	Cognitive thalamus
L	Session12	amphet	Cognitive thalamus
L	Session13	amphet	Cognitive thalamus
L	Session14	base	Cognitive thalamus
L	Session14	amphet	Cognitive thalamus
L	Session15	base	Cognitive thalamus
L	Session15	amphet	Cognitive thalamus
L	Session16	NMDA	Cognitive thalamus
L	Session17	base	Cognitive thalamus
L	Session17	NMDA	Cognitive thalamus
L	Session18	base	Cognitive thalamus
L	Session18	NMDA	Cognitive thalamus
L	Session26	base	Cognitive thalamus
L	Session26	NMDA	Cognitive thalamus
L	Session28	base	Cognitive thalamus
L	Session28	5HT2A	Cognitive thalamus
L	Session29	base	Cognitive thalamus
L	Session29	5HT2A	Cognitive thalamus
L	Session30	base	Cognitive thalamus
L	Session30	NMDA	Cognitive thalamus
L	Session31	base	Cognitive thalamus
L	Session31	NMDA	Cognitive thalamus
L	Session32	base	Cognitive thalamus
L	Session32	NMDA	Cognitive thalamus
L	Session33	base	Cognitive thalamus
L	Session33	NMDA	Cognitive thalamus
L	Session36	base	Cognitive thalamus
L	Session37	base	Cognitive thalamus
L	Session37	amphet	Cognitive thalamus
L	Session39	base	Cognitive thalamus
L	Session39	5HT2A	Cognitive thalamus
L	Session40	base	Cognitive thalamus
L	Session40	amphet	Cognitive thalamus
L	Session90	base	Cognitive thalamus
L	Session90	5HT2A	Cognitive thalamus
L	Session92	base	Cognitive thalamus
L	Session93	base	Cognitive thalamus
L	Session93	5HT2A	Cognitive thalamus
L	Session94	base	Cognitive thalamus
L	Session94	NMDA	Cognitive thalamus
L	Session95	base	Cognitive thalamus
L	Session95	5HT2A	Cognitive thalamus
L	Session96	base	Cognitive thalamus
L	Session96	amphet	Cognitive thalamus
R	Session1	base	Cognitive thalamus
R	Session1	NMDA	Cognitive thalamus
R	Session2	base	Cognitive thalamus
R	Session2	NMDA	Cognitive thalamus
R	Session3	base	Cognitive thalamus
R	Session3	NMDA	Cognitive thalamus
R	Session4	base	Cognitive thalamus
R	Session4	NMDA	Cognitive thalamus
R	Session5	base	Cognitive thalamus
R	Session5	5HT2A	Cognitive thalamus
R	Session7	base	Cognitive thalamus
R	Session8	base	Cognitive thalamus
R	Session8	amphet	Cognitive thalamus
R	Session9	base	Cognitive thalamus
R	Session9	amphet	Cognitive thalamus
R	Session10	base	Cognitive thalamus
R	Session10	amphet	Cognitive thalamus
R	Session11	base	Cognitive thalamus
R	Session11	5HT2A	Cognitive thalamus
R	Session12	base	Cognitive thalamus
R	Session12	amphet	Cognitive thalamus
R	Session13	base	Cognitive thalamus
R	Session13	amphet	Cognitive thalamus
R	Session14	base	Cognitive thalamus
R	Session14	amphet	Cognitive thalamus
R	Session15	base	Cognitive thalamus
R	Session15	amphet	Cognitive thalamus
R	Session16	base	Cognitive thalamus
R	Session16	NMDA	Cognitive thalamus
R	Session17	base	Cognitive thalamus
R	Session17	NMDA	Cognitive thalamus
R	Session18	base	Cognitive thalamus
R	Session18	NMDA	Cognitive thalamus
R	Session19	base	Cognitive thalamus
R	Session19	5HT2A	Cognitive thalamus
R	Session20	base	Cognitive thalamus
R	Session20	NMDA	Cognitive thalamus
R	Session22	base	Cognitive thalamus
R	Session22	NMDA	Cognitive thalamus
R	Session23	base	Cognitive thalamus
R	Session23	NMDA	Cognitive thalamus
R	Session24	base	Cognitive thalamus
R	Session24	5HT2A	Cognitive thalamus
R	Session26	base	Cognitive thalamus
R	Session26	NMDA	Cognitive thalamus
R	Session28	base	Cognitive thalamus
R	Session28	5HT2A	Cognitive thalamus
R	Session29	base	Cognitive thalamus
R	Session29	5HT2A	Cognitive thalamus
R	Session30	base	Cognitive thalamus
R	Session30	NMDA	Cognitive thalamus
R	Session31	base	Cognitive thalamus
R	Session31	NMDA	Cognitive thalamus
R	Session32	base	Cognitive thalamus
R	Session32	NMDA	Cognitive thalamus
R	Session33	base	Cognitive thalamus
R	Session33	NMDA	Cognitive thalamus
R	Session34	base	Cognitive thalamus
R	Session34	5HT2A	Cognitive thalamus
R	Session35	base	Cognitive thalamus
R	Session35	NMDA	Cognitive thalamus
R	Session36	base	Cognitive thalamus
R	Session37	base	Cognitive thalamus
R	Session37	amphet	Cognitive thalamus
R	Session38	base	Cognitive thalamus
R	Session38	5HT2A	Cognitive thalamus
R	Session39	base	Cognitive thalamus
R	Session39	5HT2A	Cognitive thalamus
R	Session90	base	Cognitive thalamus
R	Session90	5HT2A	Cognitive thalamus
R	Session92	base	Cognitive thalamus
R	Session93	base	Cognitive thalamus
R	Session93	5HT2A	Cognitive thalamus
R	Session94	base	Cognitive thalamus
R	Session94	NMDA	Cognitive thalamus
R	Session95	base	Cognitive thalamus
R	Session95	5HT2A	Cognitive thalamus
R	Session96	base	Cognitive thalamus
R	Session96	amphet	Cognitive thalamus
L	Session1	base	Sensory thalamus
L	Session1	NMDA	Sensory thalamus
L	Session2	base	Sensory thalamus
L	Session2	NMDA	Sensory thalamus
L	Session3	base	Sensory thalamus
L	Session3	NMDA	Sensory thalamus
L	Session4	base	Sensory thalamus
L	Session4	NMDA	Sensory thalamus
L	Session5	base	Sensory thalamus
L	Session5	5HT2A	Sensory thalamus
L	Session7	base	Sensory thalamus
L	Session8	base	Sensory thalamus
L	Session8	amphet	Sensory thalamus
L	Session9	base	Sensory thalamus
L	Session9	amphet	Sensory thalamus
L	Session10	base	Sensory thalamus
L	Session10	amphet	Sensory thalamus
L	Session11	5HT2A	Sensory thalamus
L	Session12	base	Sensory thalamus
L	Session12	amphet	Sensory thalamus
L	Session13	base	Sensory thalamus
L	Session13	amphet	Sensory thalamus
L	Session14	base	Sensory thalamus
L	Session14	amphet	Sensory thalamus
L	Session15	base	Sensory thalamus
L	Session15	amphet	Sensory thalamus
L	Session16	NMDA	Sensory thalamus
L	Session17	base	Sensory thalamus
L	Session17	NMDA	Sensory thalamus
L	Session18	base	Sensory thalamus
L	Session18	NMDA	Sensory thalamus
L	Session20	base	Sensory thalamus
L	Session20	NMDA	Sensory thalamus
L	Session22	base	Sensory thalamus
L	Session22	NMDA	Sensory thalamus
L	Session28	base	Sensory thalamus
L	Session28	5HT2A	Sensory thalamus
L	Session29	base	Sensory thalamus
L	Session29	5HT2A	Sensory thalamus
L	Session30	base	Sensory thalamus
L	Session30	NMDA	Sensory thalamus
L	Session40	base	Sensory thalamus
L	Session40	amphet	Sensory thalamus
R	Session2	base	Sensory thalamus
R	Session2	NMDA	Sensory thalamus
R	Session3	base	Sensory thalamus
R	Session3	NMDA	Sensory thalamus
R	Session4	base	Sensory thalamus
R	Session4	NMDA	Sensory thalamus
R	Session5	base	Sensory thalamus
R	Session5	5HT2A	Sensory thalamus
R	Session7	base	Sensory thalamus
R	Session10	base	Sensory thalamus
R	Session10	amphet	Sensory thalamus
R	Session11	base	Sensory thalamus
R	Session11	5HT2A	Sensory thalamus
R	Session12	base	Sensory thalamus
R	Session12	amphet	Sensory thalamus
R	Session13	base	Sensory thalamus
R	Session13	amphet	Sensory thalamus
R	Session14	base	Sensory thalamus
R	Session14	amphet	Sensory thalamus
R	Session15	base	Sensory thalamus
R	Session15	amphet	Sensory thalamus
R	Session17	base	Sensory thalamus
R	Session17	NMDA	Sensory thalamus
R	Session18	base	Sensory thalamus
R	Session18	NMDA	Sensory thalamus
R	Session19	base	Sensory thalamus
R	Session19	5HT2A	Sensory thalamus
R	Session20	base	Sensory thalamus
R	Session20	NMDA	Sensory thalamus
R	Session26	base	Sensory thalamus
R	Session26	NMDA	Sensory thalamus
R	Session28	base	Sensory thalamus
R	Session28	5HT2A	Sensory thalamus
R	Session29	base	Sensory thalamus
R	Session29	5HT2A	Sensory thalamus
R	Session30	base	Sensory thalamus
R	Session30	NMDA	Sensory thalamus
R	Session32	base	Sensory thalamus
R	Session32	NMDA	Sensory thalamus
R	Session33	base	Sensory thalamus
R	Session33	NMDA	Sensory thalamus
R	Session34	base	Sensory thalamus
R	Session34	5HT2A	Sensory thalamus
R	Session36	base	Sensory thalamus
R	Session37	base	Sensory thalamus
R	Session37	amphet	Sensory thalamus
R	Session38	base	Sensory thalamus
R	Session38	5HT2A	Sensory thalamus
R	Session39	base	Sensory thalamus
R	Session39	5HT2A	Sensory thalamus
R	Session40	base	Sensory thalamus
R	Session40	amphet	Sensory thalamus
L	Session70	base	Orbital cortex
L	Session72	base	Orbital cortex
L	Session72	5HT2A	Orbital cortex
L	Session74	base	Orbital cortex
L	Session74	NMDA	Orbital cortex
L	Session76	base	Orbital cortex
L	Session76	5HT2A	Orbital cortex
L	Session78	base	Orbital cortex
L	Session78	NMDA	Orbital cortex
L	Session80	base	Orbital cortex
L	Session80	amphet	Orbital cortex
L	Session82	base	Orbital cortex
L	Session82	NMDA	Orbital cortex
R	Session69	base	Orbital cortex
R	Session70	base	Orbital cortex
R	Session71	base	Orbital cortex
R	Session71	5HT2A	Orbital cortex
R	Session72	base	Orbital cortex
R	Session73	base	Orbital cortex
R	Session73	NMDA	Orbital cortex
R	Session74	base	Orbital cortex
R	Session74	NMDA	Orbital cortex
R	Session75	base	Orbital cortex
R	Session75	5HT2A	Orbital cortex
R	Session76	base	Orbital cortex
R	Session76	5HT2A	Orbital cortex
R	Session77	base	Orbital cortex
R	Session77	NMDA	Orbital cortex
R	Session78	base	Orbital cortex
R	Session78	NMDA	Orbital cortex
R	Session79	base	Orbital cortex
R	Session79	amphet	Orbital cortex
R	Session80	base	Orbital cortex
R	Session80	amphet	Orbital cortex
R	Session81	base	Orbital cortex
R	Session81	NMDA	Orbital cortex
R	Session82	base	Orbital cortex
R	Session82	NMDA	Orbital cortex
R	Session83	base	Orbital cortex
R	Session83	NMDA	Orbital cortex
R	Session87	base	Orbital cortex
R	Session87	5HT2A	Orbital cortex
R	Session88	base	Orbital cortex
R	Session88	5HT2A	Orbital cortex
R	Session89	base	Orbital cortex
R	Session89	NMDA	Orbital cortex
R	Session91	base	Orbital cortex
R	Session111	base	Orbital cortex
R	Session112	base	Orbital cortex
R	Session112	5HT2A	Orbital cortex
R	Session113	base	Orbital cortex
R	Session113	NMDA	Orbital cortex
R	Session114	base	Orbital cortex
R	Session115	base	Orbital cortex
R	Session115	5HT2A	Orbital cortex
R	Session116	base	Orbital cortex
R	Session122	base	Orbital cortex
R	Session123	base	Orbital cortex
R	Session124	base	Orbital cortex
R	Session125	base	Orbital cortex
R	Session126	base	Orbital cortex
R	Session126	NMDA	Orbital cortex
R	Session127	base	Orbital cortex
R	Session128	base	Orbital cortex
R	Session128	base	Orbital cortex
R	Session129	base	Orbital cortex
R	Session129	amphet	Orbital cortex
R	Session70	base	Olfactory cortex
R	Session74	base	Olfactory cortex
R	Session74	NMDA	Olfactory cortex
R	Session76	base	Olfactory cortex
R	Session76	5HT2A	Olfactory cortex
R	Session78	base	Olfactory cortex
R	Session78	NMDA	Olfactory cortex
R	Session80	base	Olfactory cortex
R	Session80	amphet	Olfactory cortex
R	Session82	base	Olfactory cortex
R	Session82	NMDA	Olfactory cortex
R	Session61	NMDA	Temporal association area
R	Session63	base	Temporal association area
R	Session63	amphet	Temporal association area
R	Session64	base	Temporal association area
R	Session64	NMDA	Temporal association area
R	Session65	base	Temporal association area
R	Session66	base	Temporal association area
R	Session67	base	Temporal association area
R	Session67	NMDA	Temporal association area
R	Session68	base	Temporal association area
R	Session68	NMDA	Temporal association area
L	Session42	base	Temporal association area
L	Session42	NMDA	Temporal association area
L	Session46	base	Temporal association area
L	Session46	NMDA	Temporal association area
L	Session48	base	Temporal association area
L	Session48	5HT2A	Temporal association area
L	Session52	base	Temporal association area
L	Session52	amphet	Temporal association area
L	Session54	base	Temporal association area
L	Session54	5HT2A	Temporal association area
L	Session57	base	Temporal association area
L	Session57	5HT2A	Temporal association area
L	Session61	base	Temporal association area
L	Session61	NMDA	Temporal association area
L	Session62	base	Temporal association area
L	Session62	5HT2A	Temporal association area
L	Session63	base	Temporal association area
L	Session63	amphet	Temporal association area
L	Session64	base	Temporal association area
L	Session64	NMDA	Temporal association area
L	Session65	base	Temporal association area
L	Session66	base	Temporal association area
L	Session67	base	Temporal association area
L	Session67	NMDA	Temporal association area
L	Session68	base	Temporal association area
L	Session68	NMDA	Temporal association area
L	Session69	base	Olfactory cortex
L	Session70	base	Olfactory cortex
L	Session71	base	Olfactory cortex
L	Session71	5HT2A	Olfactory cortex
L	Session72	base	Olfactory cortex
L	Session72	5HT2A	Olfactory cortex
L	Session73	base	Olfactory cortex
L	Session73	NMDA	Olfactory cortex
L	Session74	base	Olfactory cortex
L	Session74	NMDA	Olfactory cortex
L	Session75	base	Olfactory cortex
L	Session75	5HT2A	Olfactory cortex
L	Session76	base	Olfactory cortex
L	Session76	5HT2A	Olfactory cortex
L	Session77	base	Olfactory cortex
L	Session77	NMDA	Olfactory cortex
L	Session78	base	Olfactory cortex
L	Session78	NMDA	Olfactory cortex
L	Session79	base	Olfactory cortex
L	Session79	amphet	Olfactory cortex
L	Session80	base	Olfactory cortex
L	Session80	amphet	Olfactory cortex
L	Session81	base	Olfactory cortex
L	Session81	NMDA	Olfactory cortex
L	Session82	base	Olfactory cortex
L	Session82	NMDA	Olfactory cortex
L	Session83	base	Olfactory cortex
L	Session83	NMDA	Olfactory cortex
L	Session87	base	Olfactory cortex
L	Session87	5HT2A	Olfactory cortex
L	Session88	base	Olfactory cortex
L	Session88	5HT2A	Olfactory cortex
L	Session89	base	Olfactory cortex
L	Session89	NMDA	Olfactory cortex
L	Session91	base	Olfactory cortex
L	Session111	base	Olfactory cortex
L	Session112	base	Olfactory cortex
L	Session112	5HT2A	Olfactory cortex
L	Session113	base	Olfactory cortex
L	Session113	NMDA	Olfactory cortex
L	Session114	base	Olfactory cortex
L	Session115	base	Olfactory cortex
L	Session115	5HT2A	Olfactory cortex
L	Session116	base	Olfactory cortex
L	Session117	base	Olfactory cortex
L	Session117	5HT2A	Olfactory cortex
L	Session118	base	Olfactory cortex
L	Session119	base	Olfactory cortex
L	Session119	NMDA	Olfactory cortex
L	Session120	base	Olfactory cortex
L	Session120	amphet	Olfactory cortex
L	Session121	base	Olfactory cortex
L	Session121	NMDA	Olfactory cortex
L	Session122	base	Olfactory cortex
L	Session123	base	Olfactory cortex
L	Session124	base	Olfactory cortex
L	Session125	base	Olfactory cortex
L	Session126	base	Olfactory cortex
L	Session126	NMDA	Olfactory cortex
L	Session127	base	Olfactory cortex
L	Session128	base	Olfactory cortex
L	Session128	base	Olfactory cortex
L	Session129	base	Olfactory cortex
L	Session129	amphet	Olfactory cortex
R	Session52	base	Olfactory cortex
R	Session52	amphet	Olfactory cortex
R	Session69	base	Olfactory cortex
R	Session70	base	Olfactory cortex
R	Session71	base	Olfactory cortex
R	Session71	5HT2A	Olfactory cortex
R	Session72	base	Olfactory cortex
R	Session72	5HT2A	Olfactory cortex
R	Session73	base	Olfactory cortex
R	Session73	NMDA	Olfactory cortex
R	Session74	base	Olfactory cortex
R	Session74	NMDA	Olfactory cortex
R	Session75	base	Olfactory cortex
R	Session75	5HT2A	Olfactory cortex
R	Session76	base	Olfactory cortex
R	Session76	5HT2A	Olfactory cortex
R	Session77	base	Olfactory cortex
R	Session77	NMDA	Olfactory cortex
R	Session78	base	Olfactory cortex
R	Session78	NMDA	Olfactory cortex
R	Session79	base	Olfactory cortex
R	Session79	amphet	Olfactory cortex
R	Session80	base	Olfactory cortex
R	Session80	amphet	Olfactory cortex
R	Session81	base	Olfactory cortex
R	Session81	NMDA	Olfactory cortex
R	Session82	base	Olfactory cortex
R	Session82	NMDA	Olfactory cortex
R	Session83	base	Olfactory cortex
R	Session83	NMDA	Olfactory cortex
R	Session87	base	Olfactory cortex
R	Session87	5HT2A	Olfactory cortex
R	Session88	base	Olfactory cortex
R	Session88	5HT2A	Olfactory cortex
R	Session89	base	Olfactory cortex
R	Session89	NMDA	Olfactory cortex
R	Session91	base	Olfactory cortex
R	Session111	base	Olfactory cortex
R	Session112	base	Olfactory cortex
R	Session112	5HT2A	Olfactory cortex
R	Session113	base	Olfactory cortex
R	Session113	NMDA	Olfactory cortex
R	Session114	base	Olfactory cortex
R	Session115	base	Olfactory cortex
R	Session115	5HT2A	Olfactory cortex
R	Session116	base	Olfactory cortex
R	Session117	base	Olfactory cortex
R	Session117	5HT2A	Olfactory cortex
R	Session118	base	Olfactory cortex
R	Session119	base	Olfactory cortex
R	Session119	NMDA	Olfactory cortex
R	Session120	base	Olfactory cortex
R	Session120	amphet	Olfactory cortex
R	Session121	base	Olfactory cortex
R	Session121	NMDA	Olfactory cortex
R	Session122	base	Olfactory cortex
R	Session123	base	Olfactory cortex
R	Session124	base	Olfactory cortex
R	Session125	base	Olfactory cortex
R	Session126	base	Olfactory cortex
R	Session126	NMDA	Olfactory cortex
R	Session127	base	Olfactory cortex
R	Session128	base	Olfactory cortex
R	Session128	base	Olfactory cortex
R	Session129	base	Olfactory cortex
R	Session129	amphet	Olfactory cortex
L	Session45	base	Prefrontal cortex
L	Session45	NMDA	Prefrontal cortex
L	Session47	base	Prefrontal cortex
L	Session47	5HT2A	Prefrontal cortex
L	Session49	base	Prefrontal cortex
L	Session49	amphet	Prefrontal cortex
L	Session53	base	Prefrontal cortex
L	Session53	5HT2A	Prefrontal cortex
L	Session55	base	Prefrontal cortex
L	Session55	5HT2A	Prefrontal cortex
L	Session56	base	Prefrontal cortex
L	Session56	NMDA	Prefrontal cortex
L	Session61	NMDA	Prefrontal cortex
L	Session62	base	Prefrontal cortex
L	Session63	base	Prefrontal cortex
L	Session63	amphet	Prefrontal cortex
L	Session64	base	Prefrontal cortex
L	Session64	NMDA	Prefrontal cortex
L	Session65	base	Prefrontal cortex
L	Session66	base	Prefrontal cortex
L	Session67	base	Prefrontal cortex
L	Session67	NMDA	Prefrontal cortex
L	Session68	base	Prefrontal cortex
L	Session68	NMDA	Prefrontal cortex
R	Session61	NMDA	Prefrontal cortex
R	Session62	base	Prefrontal cortex
R	Session62	5HT2A	Prefrontal cortex
R	Session63	base	Prefrontal cortex
R	Session63	amphet	Prefrontal cortex
R	Session64	base	Prefrontal cortex
R	Session64	NMDA	Prefrontal cortex
R	Session65	base	Prefrontal cortex
R	Session66	base	Prefrontal cortex
R	Session67	base	Prefrontal cortex
R	Session67	NMDA	Prefrontal cortex
R	Session68	base	Prefrontal cortex
R	Session68	NMDA	Prefrontal cortex
R	Session69	base	Prefrontal cortex
R	Session71	base	Prefrontal cortex
R	Session71	5HT2A	Prefrontal cortex
R	Session73	base	Prefrontal cortex
R	Session73	NMDA	Prefrontal cortex
R	Session75	base	Prefrontal cortex
R	Session75	5HT2A	Prefrontal cortex
R	Session77	base	Prefrontal cortex
R	Session77	NMDA	Prefrontal cortex
R	Session79	base	Prefrontal cortex
R	Session79	amphet	Prefrontal cortex
R	Session81	base	Prefrontal cortex
R	Session81	NMDA	Prefrontal cortex
R	Session83	base	Prefrontal cortex
R	Session83	NMDA	Prefrontal cortex
R	Session87	base	Prefrontal cortex
R	Session87	5HT2A	Prefrontal cortex
R	Session88	base	Prefrontal cortex
R	Session88	5HT2A	Prefrontal cortex
R	Session89	base	Prefrontal cortex
R	Session89	NMDA	Prefrontal cortex
R	Session91	base	Prefrontal cortex
L	Session1	base	Prefrontal cortex
L	Session1	NMDA	Prefrontal cortex
L	Session2	base	Prefrontal cortex
L	Session2	NMDA	Prefrontal cortex
L	Session4	base	Prefrontal cortex
L	Session4	NMDA	Prefrontal cortex
L	Session5	base	Prefrontal cortex
L	Session5	5HT2A	Prefrontal cortex
L	Session7	base	Prefrontal cortex
L	Session8	base	Prefrontal cortex
L	Session8	amphet	Prefrontal cortex
L	Session10	base	Prefrontal cortex
L	Session10	amphet	Prefrontal cortex
L	Session11	5HT2A	Prefrontal cortex
L	Session28	base	Prefrontal cortex
L	Session28	5HT2A	Prefrontal cortex
L	Session29	base	Prefrontal cortex
L	Session29	5HT2A	Prefrontal cortex
L	Session30	base	Prefrontal cortex
L	Session30	NMDA	Prefrontal cortex
L	Session31	base	Prefrontal cortex
L	Session31	NMDA	Prefrontal cortex
L	Session40	base	Prefrontal cortex
L	Session40	amphet	Prefrontal cortex
L	Session90	base	Prefrontal cortex
L	Session90	5HT2A	Prefrontal cortex
L	Session92	base	Prefrontal cortex
L	Session93	base	Prefrontal cortex
L	Session93	5HT2A	Prefrontal cortex
L	Session94	base	Prefrontal cortex
L	Session94	NMDA	Prefrontal cortex
L	Session95	base	Prefrontal cortex
L	Session95	5HT2A	Prefrontal cortex
L	Session96	base	Prefrontal cortex
L	Session96	amphet	Prefrontal cortex
R	Session1	base	Prefrontal cortex
R	Session1	NMDA	Prefrontal cortex
R	Session2	base	Prefrontal cortex
R	Session2	NMDA	Prefrontal cortex
R	Session3	base	Prefrontal cortex
R	Session3	NMDA	Prefrontal cortex
R	Session4	base	Prefrontal cortex
R	Session4	NMDA	Prefrontal cortex
R	Session5	base	Prefrontal cortex
R	Session5	5HT2A	Prefrontal cortex
R	Session7	base	Prefrontal cortex
R	Session8	base	Prefrontal cortex
R	Session8	amphet	Prefrontal cortex
R	Session9	base	Prefrontal cortex
R	Session9	amphet	Prefrontal cortex
R	Session11	base	Prefrontal cortex
R	Session11	5HT2A	Prefrontal cortex
R	Session12	base	Prefrontal cortex
R	Session12	amphet	Prefrontal cortex
R	Session13	base	Prefrontal cortex
R	Session13	amphet	Prefrontal cortex
R	Session14	base	Prefrontal cortex
R	Session14	amphet	Prefrontal cortex
R	Session15	base	Prefrontal cortex
R	Session15	amphet	Prefrontal cortex
R	Session16	base	Prefrontal cortex
R	Session16	NMDA	Prefrontal cortex
R	Session17	base	Prefrontal cortex
R	Session17	NMDA	Prefrontal cortex
R	Session18	base	Prefrontal cortex
R	Session18	NMDA	Prefrontal cortex
R	Session19	base	Prefrontal cortex
R	Session19	5HT2A	Prefrontal cortex
R	Session20	base	Prefrontal cortex
R	Session20	NMDA	Prefrontal cortex
R	Session22	base	Prefrontal cortex
R	Session22	NMDA	Prefrontal cortex
R	Session23	base	Prefrontal cortex
R	Session23	NMDA	Prefrontal cortex
R	Session26	base	Prefrontal cortex
R	Session26	NMDA	Prefrontal cortex
R	Session28	base	Prefrontal cortex
R	Session28	5HT2A	Prefrontal cortex
R	Session29	base	Prefrontal cortex
R	Session29	5HT2A	Prefrontal cortex
R	Session30	base	Prefrontal cortex
R	Session30	NMDA	Prefrontal cortex
R	Session31	base	Prefrontal cortex
R	Session31	NMDA	Prefrontal cortex
R	Session32	base	Prefrontal cortex
R	Session32	NMDA	Prefrontal cortex
R	Session33	base	Prefrontal cortex
R	Session33	NMDA	Prefrontal cortex
R	Session34	base	Prefrontal cortex
R	Session34	5HT2A	Prefrontal cortex
R	Session36	base	Prefrontal cortex
R	Session37	base	Prefrontal cortex
R	Session37	amphet	Prefrontal cortex
R	Session38	base	Prefrontal cortex
R	Session38	5HT2A	Prefrontal cortex
R	Session39	base	Prefrontal cortex
R	Session39	5HT2A	Prefrontal cortex
R	Session90	base	Prefrontal cortex
R	Session90	5HT2A	Prefrontal cortex
R	Session92	base	Prefrontal cortex
R	Session93	base	Prefrontal cortex
R	Session93	5HT2A	Prefrontal cortex
R	Session94	base	Prefrontal cortex
R	Session94	NMDA	Prefrontal cortex
R	Session95	base	Prefrontal cortex
R	Session95	5HT2A	Prefrontal cortex
R	Session96	base	Prefrontal cortex
R	Session96	amphet	Prefrontal cortex
L	Session61	base	Sensorimotor cortex
L	Session61	NMDA	Sensorimotor cortex
L	Session62	base	Sensorimotor cortex
L	Session62	5HT2A	Sensorimotor cortex
L	Session63	base	Sensorimotor cortex
L	Session63	amphet	Sensorimotor cortex
L	Session64	base	Sensorimotor cortex
L	Session64	NMDA	Sensorimotor cortex
L	Session65	base	Sensorimotor cortex
L	Session66	base	Sensorimotor cortex
L	Session67	base	Sensorimotor cortex
L	Session67	NMDA	Sensorimotor cortex
L	Session68	base	Sensorimotor cortex
L	Session68	NMDA	Sensorimotor cortex
L	Session69	base	Sensorimotor cortex
L	Session70	base	Sensorimotor cortex
L	Session71	base	Sensorimotor cortex
L	Session71	5HT2A	Sensorimotor cortex
L	Session72	base	Sensorimotor cortex
L	Session72	5HT2A	Sensorimotor cortex
L	Session73	base	Sensorimotor cortex
L	Session73	NMDA	Sensorimotor cortex
L	Session74	base	Sensorimotor cortex
L	Session74	NMDA	Sensorimotor cortex
L	Session75	base	Sensorimotor cortex
L	Session75	5HT2A	Sensorimotor cortex
L	Session76	base	Sensorimotor cortex
L	Session76	5HT2A	Sensorimotor cortex
L	Session77	base	Sensorimotor cortex
L	Session77	NMDA	Sensorimotor cortex
L	Session78	base	Sensorimotor cortex
L	Session78	NMDA	Sensorimotor cortex
L	Session79	base	Sensorimotor cortex
L	Session79	amphet	Sensorimotor cortex
L	Session80	base	Sensorimotor cortex
L	Session80	amphet	Sensorimotor cortex
L	Session81	base	Sensorimotor cortex
L	Session81	NMDA	Sensorimotor cortex
L	Session82	base	Sensorimotor cortex
L	Session82	NMDA	Sensorimotor cortex
L	Session83	base	Sensorimotor cortex
L	Session83	NMDA	Sensorimotor cortex
L	Session87	base	Sensorimotor cortex
L	Session87	5HT2A	Sensorimotor cortex
L	Session88	base	Sensorimotor cortex
L	Session88	5HT2A	Sensorimotor cortex
L	Session89	base	Sensorimotor cortex
L	Session89	NMDA	Sensorimotor cortex
L	Session91	base	Sensorimotor cortex
R	Session61	base	Sensorimotor cortex
R	Session61	NMDA	Sensorimotor cortex
R	Session62	base	Sensorimotor cortex
R	Session62	5HT2A	Sensorimotor cortex
R	Session63	base	Sensorimotor cortex
R	Session63	amphet	Sensorimotor cortex
R	Session64	base	Sensorimotor cortex
R	Session64	NMDA	Sensorimotor cortex
R	Session65	base	Sensorimotor cortex
R	Session66	base	Sensorimotor cortex
R	Session67	base	Sensorimotor cortex
R	Session67	NMDA	Sensorimotor cortex
R	Session68	base	Sensorimotor cortex
R	Session68	NMDA	Sensorimotor cortex
R	Session69	base	Sensorimotor cortex
R	Session70	base	Sensorimotor cortex
R	Session71	base	Sensorimotor cortex
R	Session71	5HT2A	Sensorimotor cortex
R	Session72	base	Sensorimotor cortex
R	Session72	5HT2A	Sensorimotor cortex
R	Session73	base	Sensorimotor cortex
R	Session73	NMDA	Sensorimotor cortex
R	Session74	base	Sensorimotor cortex
R	Session74	NMDA	Sensorimotor cortex
R	Session75	base	Sensorimotor cortex
R	Session75	5HT2A	Sensorimotor cortex
R	Session76	base	Sensorimotor cortex
R	Session76	5HT2A	Sensorimotor cortex
R	Session77	base	Sensorimotor cortex
R	Session77	NMDA	Sensorimotor cortex
R	Session78	base	Sensorimotor cortex
R	Session78	NMDA	Sensorimotor cortex
R	Session79	base	Sensorimotor cortex
R	Session79	amphet	Sensorimotor cortex
R	Session80	base	Sensorimotor cortex
R	Session80	amphet	Sensorimotor cortex
R	Session81	base	Sensorimotor cortex
R	Session81	NMDA	Sensorimotor cortex
R	Session82	base	Sensorimotor cortex
R	Session82	NMDA	Sensorimotor cortex
R	Session83	base	Sensorimotor cortex
R	Session83	NMDA	Sensorimotor cortex
R	Session87	base	Sensorimotor cortex
R	Session87	5HT2A	Sensorimotor cortex
R	Session88	base	Sensorimotor cortex
R	Session88	5HT2A	Sensorimotor cortex
R	Session89	base	Sensorimotor cortex
R	Session89	NMDA	Sensorimotor cortex
R	Session91	base	Sensorimotor cortex
L	Session42	base	Ventral striatum
L	Session42	NMDA	Ventral striatum
L	Session46	base	Ventral striatum
L	Session46	NMDA	Ventral striatum
L	Session48	base	Ventral striatum
L	Session48	5HT2A	Ventral striatum
L	Session52	base	Ventral striatum
L	Session52	amphet	Ventral striatum
L	Session54	base	Ventral striatum
L	Session54	5HT2A	Ventral striatum
L	Session57	base	Ventral striatum
L	Session57	5HT2A	Ventral striatum
R	Session52	base	Ventral striatum
R	Session52	amphet	Ventral striatum
L	Session69	base	Orbital cortex
L	Session70	base	Orbital cortex
L	Session71	base	Orbital cortex
L	Session71	5HT2A	Orbital cortex
L	Session72	base	Orbital cortex
L	Session72	5HT2A	Orbital cortex
L	Session73	base	Orbital cortex
L	Session73	NMDA	Orbital cortex
L	Session74	base	Orbital cortex
L	Session74	NMDA	Orbital cortex
L	Session75	base	Orbital cortex
L	Session75	5HT2A	Orbital cortex
L	Session76	base	Orbital cortex
L	Session76	5HT2A	Orbital cortex
L	Session77	base	Orbital cortex
L	Session77	NMDA	Orbital cortex
L	Session78	base	Orbital cortex
L	Session78	NMDA	Orbital cortex
L	Session79	base	Orbital cortex
L	Session79	amphet	Orbital cortex
L	Session80	base	Orbital cortex
L	Session80	amphet	Orbital cortex
L	Session81	base	Orbital cortex
L	Session81	NMDA	Orbital cortex
L	Session82	base	Orbital cortex
L	Session82	NMDA	Orbital cortex
L	Session83	base	Orbital cortex
L	Session83	NMDA	Orbital cortex
L	Session87	base	Orbital cortex
L	Session87	5HT2A	Orbital cortex
L	Session88	base	Orbital cortex
L	Session88	5HT2A	Orbital cortex
L	Session89	base	Orbital cortex
L	Session89	NMDA	Orbital cortex
L	Session91	base	Orbital cortex
R	Session42	base	Orbital cortex
R	Session42	NMDA	Orbital cortex
R	Session46	base	Orbital cortex
R	Session46	NMDA	Orbital cortex
R	Session48	base	Orbital cortex
R	Session48	5HT2A	Orbital cortex
R	Session52	base	Orbital cortex
R	Session52	amphet	Orbital cortex
R	Session54	base	Orbital cortex
R	Session54	5HT2A	Orbital cortex
R	Session57	base	Orbital cortex
R	Session57	5HT2A	Orbital cortex
R	Session72	base	Orbital cortex
R	Session72	5HT2A	Orbital cortex
R	Session76	base	Orbital cortex
[truncated: 76 more rows]

## Sheet: 3e data
0.237923010529504	0.297778584323216	0.348386191936479	0.389486564403711	0.4295718665914	0.484280341437413	0.569995072275322	0.694612557026442	0.849618480944553	1.00788219256528	1.1294201041316	1.17373455134192	1.11406471272628	0.947669981834545	0.697762767679364	0.406332248756828	0.121192178277302	-0.116987662712758	-0.282598778765954	-0.36628707560347	-0.371500961073195	-0.310007336412522	-0.19866594793083	-0.0573364541547889	0.0933606307607888	0.234873561697343	0.353142009213807	0.439441253086026	0.489861530909341	0.504861982889569	0.489667642839189	0.454311493621497	0.411447122457563	0.37200916587863	0.341407411908675	0.319113126951054	0.301793929939164	0.287333096603396	0.27677016040385	0.273251744394679	0.279326393130545	0.29474500344717	0.316233474839704	0.339219675581706	0.360131951751747	0.377560801242453	0.391625512784798	0.402471744366433	0.409472589704909	0.411813597776943
0.203302385194285	0.230593809970149	0.234977057378016	0.20875602397224	0.148664820922642	0.0621276773814276	-0.0237255349451815	-0.0555555273770032	0.0424224609560519	0.349072893464892	0.913014957208785	1.71581908633258	2.64926823626177	3.52478649834443	4.12250370873269	4.26642602904356	3.892242062122	3.07212091214603	1.98288691487728	0.836463255446553	-0.189435842793569	-0.989306803029304	-1.52949834244962	-1.82387085014219	-1.90622557016345	-1.81319168447121	-1.58009163220405	-1.24467940232459	-0.851648031268738	-0.452721856263071	-0.100635999667079	0.161157129158747	0.308665088353166	0.342507573337627	0.285216398809302	0.171733848160729	0.0376099587543052	-0.0898435504622951	-0.194595867617419	-0.270003706403436	-0.315144980193917	-0.332151801100703	-0.325281776465357	-0.300821206549853	-0.266677306902	-0.231228604396989	-0.201743695820137	-0.18301288734602	-0.176759518394324	-0.18198912248217
0.333889091288642	0.371156620864352	0.38765073880452	0.396073979522763	0.415880409808211	0.463381313489997	0.542340687503566	0.639830675082921	0.72928043933079	0.779052913020803	0.762502340004592	0.665533702344421	0.489729136361162	0.251306991323671	-0.0228446502572689	-0.300812892575741	-0.551752008918951	-0.751045639172158	-0.883415343561516	-0.943672789071208	-0.935628832197021	-0.869955679294338	-0.761632248792497	-0.627397323271877	-0.483546470968481	-0.344287195306973	-0.220648943822804	-0.119812433826062	-0.0448159793805414	0.00525025592841825	0.0344478480069975	0.0486428543991772	0.0538525584285679	0.0547467242697003	0.0539721110405734	0.0528143821325428	0.0528673426474667	0.0573346259078526	0.0705644582922243	0.0958731575629812	0.133342140222765	0.179358424182789	0.228162879848708	0.274221783331706	0.314084021109344	0.347135179452139	0.375251888787453	0.401554151915539	0.428679561725338	0.457368221643464
-0.940632621589901	-0.874881399653522	-0.660158903276886	-0.347012969438638	-0.0221240255373622	0.225210196145259	0.334505300001887	0.29003498198896	0.118524391510255	-0.125971719751291	-0.381918455635456	-0.597845996364068	-0.742967993678317	-0.809231963706377	-0.806314399665431	-0.753235283686443	-0.670428946086512	-0.574594749044452	-0.476796961631686	-0.382991647281651	-0.295669847860211	-0.215498133268275	-0.142516721841363	-0.0770445993918659	-0.0203706451455808	0.0251969365991758	0.0573783751051964	0.0756573343595193	0.0823729937188884	0.0820290715797119	0.079050801091519	0.0755461416296473	0.0706925186437549	0.0621471109190232	0.0484250228612748	0.030570338056758	0.0119913610747625	-0.00338676592592398	-0.0133234633385367	-0.0182516375710599	-0.020431708874429	-0.0220462282630286	-0.0236852613196348	-0.0241263430827797	-0.0212191724143157	-0.0130410882202188	0.00137020268892215	0.0218987036360045	0.0476621582784917	0.0774986084571796
-0.163189710369512	-0.135325644399351	-0.0978198834167785	-0.0782230733383528	-0.100969183149984	-0.168311174160171	-0.246187337753149	-0.263109016392012	-0.126082886809687	0.24781138674706	0.891962733987744	1.7573057613168	2.70372818219017	3.52827622821687	4.02648690325047	4.06313387917683	3.61896989846093	2.79075325551813	1.74765181335316	0.669901673081947	-0.299981049641798	-1.07699796862313	-1.6272870089933	-1.94994651457121	-2.0612141085759	-1.9874131060381	-1.76481535681428	-1.44053182648186	-1.06961322926195	-0.707506246512914	-0.400606819060035	-0.178731309134473	-0.0519461407044439	-0.0120049068109894	-0.0371961827663035	-0.0990158082083219	-0.169154232246963	-0.225366833368969	-0.255007318279259	-0.255618141016096	-0.232859327489299	-0.196795804150824	-0.157893311843945	-0.124024620647916	-0.0993781116330817	-0.0853071924652371	-0.0821050323419702	-0.0902196054424968	-0.110093214295794	-0.141092277449809
0.194816583726834	0.223639537876301	0.250231185198789	0.288909158256712	0.358731358138309	0.474920757625634	0.639653442052487	0.836653439590692	1.03235143623796	1.18315197673737	1.2459356898073	1.18882796903546	1.00033753471137	0.694946543699901	0.312337813410313	-0.0914915136725885	-0.458874496906194	-0.744621262586353	-0.923755085775643	-0.991320806883869	-0.957132341425305	-0.839520082416585	-0.660588424737111	-0.443465276300531	-0.210877945611006	0.0159062234059696	0.218520211501164	0.383459915290203	0.503928172400645	0.580508946335198	0.619986276426024	0.632553782514955	0.628429809287259	0.615041197871261	0.595610614312802	0.569533402623442	0.534376439836111	0.48862496876596	0.433791685912419	0.374763121209557	0.31828080571231	0.270528162128755	0.235167591491238	0.212723372076563	0.201306540857931	0.197907488279817	0.199330057351037	0.202419627122954	0.204012305295179	0.201263504133248
0.00749855896422109	0.0493033135118351	0.110717155649001	0.188196876966805	0.276768393627662	0.373022227336818	0.476283961567338	0.586199335958595	0.697391111191618	0.794536063731003	0.852105842550888	0.840928076869442	0.73959559401946	0.545269816601989	0.278112331210971	-0.0231458516193203	-0.312245921781271	-0.547722519706745	-0.701535743839185	-0.762018572843883	-0.732268083239337	-0.626429455690258	-0.465716874978538	-0.274723839117391	-0.0778479897296841	0.10416457350625	0.256976463050629	0.373916631245667	0.455393948817346	0.506911338896994	0.53656997521106	0.552733355956615	0.562046165312567	0.567927925063648	0.570043412413014	0.565358058148259	0.550604889796597	0.524805337291801	0.490179905378334	0.450926633413688	0.410977785430769	0.372451556808489	0.335652293215288	0.300117377383192	0.265605069800781	0.232369874683412	0.200886536709368	0.171553183995153	0.144632528605706	0.120236198903054
0.183527218306321	0.19708217818383	0.188063145643946	0.162267670272202	0.137923712845292	0.143314025422846	0.20939636694012	0.358797361414559	0.594356814974621	0.891331727733866	1.19702758344882	1.44013334289725	1.54928227388293	1.47615394189972	1.21421433476073	0.803607553547935	0.318442038081964	-0.157727929414906	-0.556011301487827	-0.835511128563852	-0.983606195417286	-1.00833021369441	-0.92978411860382	-0.774467379415281	-0.572517055537891	-0.35587288799353	-0.155513958684968	0.00284405588982418	0.103625991258069	0.144680077228269	0.136812758418055	0.0990648169268124	0.0516211408361464	0.00966010758055056	-0.0192932942955015	-0.0342448091126337	-0.0376278911296997	-0.0324748007357434	-0.0211353843925329	-0.00544857325132	0.0125905048555793	0.030681214650342	0.0469457470228403	0.0609988271038148	0.0744151381299987	0.0901366638028989	0.111251494780027	0.139926564655019	0.176813741531251	0.220700141103896
-0.211385835290826	-0.188892161841519	-0.137103947880142	-0.0672439004645858	0.012809996589506	0.109286464947538	0.244307466820429	0.444683502181792	0.721835357113673	1.05332236908347	1.37754624828662	1.60807112229927	1.66417465359116	1.50416138228038	1.14427254291126	0.653023292456552	0.12503280080118	-0.350368977138872	-0.710525814711382	-0.925298316656153	-0.991977498795479	-0.927176856377337	-0.760477564404007	-0.530135467378346	-0.279009351261156	-0.0491772560556729	0.124844307630745	0.222710442970667	0.242095463148001	0.197762504140503	0.116007987304125	0.0267735041145776	-0.0438768167266936	-0.0793392862646774	-0.0755185040596704	-0.0407356401466347	0.00807761117321169	0.0521949556781948	0.0782327823869387	0.0821825629991699	0.0685693828263723	0.0459786398879607	0.0222451287030212	0.00213859486449654	-0.0120419233956356	-0.0187669970555659	-0.0164606725697262	-0.00398535348571405	0.0185467426996359	0.0494997767534837
0.324736480711741	0.395140204827226	0.461130595930137	0.530032364610421	0.612751383556212	0.716225400944292	0.835825945478382	0.952172356821925	1.03525287181792	1.05524630387385	0.995441067495155	0.860482847206277	0.674897159284081	0.47230785107529	0.281737411539855	0.11928090001253	-0.0107466545887386	-0.108368917251275	-0.171738244346266	-0.197382360889096	-0.185570324618729	-0.144887108442019	-0.0914135330045555	-0.0429674682209089	-0.012547850279917	-0.00474850804187846	-0.01600738020981	-0.0372298102146147	-0.0570253337871726	-0.0647028086820334	-0.0527534915443489	-0.0184763646528462	0.0355096999153513	0.101581037279997	0.167936128364487	0.220615893486161	0.247921636310905	0.246600603116721	0.226016464764687	0.20591408228554	0.207395265659504	0.242265083565996	0.307641642340459	0.389001452345722	0.469120886061063	0.537089308966187	0.592227647076429	0.641255729001105	0.691234079345048	0.743215129300086
-0.0717603992877566	-0.0104515323270209	0.0719909765069922	0.156643901678142	0.227783340752335	0.283256264158302	0.336935739503798	0.411218935624063	0.5236652355005	0.674920953660171	0.844061008042859	0.99380254735854	1.08349187053375	1.08405358056735	0.988098521783815	0.811075239841553	0.584253342740554	0.344153031157272	0.123426640633389	-0.0542546894559098	-0.175551694186081	-0.236525408002452	-0.240651491421562	-0.196428762119505	-0.115059343530482	-0.00867662160278885	0.110706232682808	0.231854467098066	0.345030725935848	0.44279063340526	0.520394180598989	0.575471683508534	0.607191906775822	0.615623174102984	0.601763370968673	0.568082613731856	0.518979764828225	0.460607132893663	0.399867451519805	0.342793199803821	0.292914989453559	0.25050116865866	0.213322927064514	0.17868511881041	0.145413294002493	0.11432044225013	0.0868038554512441	0.0628167374482491	0.0400549831565651	0.0151636059167329
0.143368909046533	0.153121416545237	0.131471735724329	0.0849810967207028	0.0442457876570085	0.0596879224616107	0.184604412164247	0.451534703060251	0.85200547362471	1.32868681498021	1.78463722982444	2.10860116068157	2.20912102104624	2.04514032714985	1.64018625292463	1.07355658823898	0.452899268965833	-0.118584643039239	-0.566382394849229	-0.853742461900394	-0.978096875617521	-0.961682459516165	-0.841523867057702	-0.660288268053275	-0.45812510944183	-0.266512634905678	-0.105552896790967	0.0153626479019032	0.0953394724507644	0.139883214384287	0.158909609147414	0.163959550918699	0.16463613330449	0.16564479952797	0.165985989388638	0.160752457985476	0.144662783911697	0.115661908231712	0.0768632958366663	0.0359047396020628	0.00215310268165804	-0.0166578741518039	-0.0166090891641976	0.00224838491935057	0.0372630553254839	0.0847039635825705	0.140281473109673	0.198670879867924	0.253115422939465	0.296223641976497
0.114781414150944	0.117614833011423	0.102441188791233	0.0765637806221139	0.0593280540467002	0.0786312019110925	0.162251671549862	0.326944365990238	0.569481435715721	0.863074232147049	1.16071475905082	1.40501256828949	1.54240779632154	1.53803816110919	1.38633031294849	1.11279575238838	0.765609950211046	0.400439190524274	0.0654924069969311	-0.207012435759742	-0.401415513623777	-0.514379523539163	-0.550335386326695	-0.519011183739889	-0.434707505580426	-0.315827394239714	-0.183569040250068	-0.0594112144920948	0.0385042408945683	0.0993957235673443	0.122685667705114	0.117690890950358	0.0993115854223418	0.0812944792406525	0.0705988673409758	0.0660681866860409	0.0619281552021684	0.0535227233036429	0.0414566452460615	0.0317404015676297	0.0323645503924772	0.0488396016518798	0.0813599818833638	0.124744029702011	0.170506745146052	0.209538332600069	0.234233176039068	0.239884512977216	0.225680988930733	0.1952808514557
-0.0361753758967677	-0.0181718602883664	0.00285747392801657	0.0169579127137194	0.0177768477237309	0.010439037512941	0.0165085308344575	0.0732443556521707	0.226282262421864	0.515997042517874	0.958739103392022	1.52703101029976	2.13781874676713	2.66063044956916	2.95177667116118	2.90571850154302	2.49964522600637	1.80582583186219	0.963350229170841	0.125223913359357	-0.590283036707693	-1.12245327055998	-1.46270826455552	-1.63377470734935	-1.66891972502546	-1.59997082050817	-1.45455617545085	-1.25835962079294	-1.0376986833658	-0.819635138623331	-0.629262434761914	-0.485623472633447	-0.398370601570456	-0.366804964062751	-0.381722749008187	-0.429164551120561	-0.494376827255845	-0.564507471761871	-0.629599695543118	-0.682515589008858	-0.71869570783401	-0.736122002759665	-0.735251079101963	-0.718666664551084	-0.690567291278802	-0.656317029094716	-0.621961159493103	-0.593369607611405	-0.574968061843004	-0.568553673476568
-0.409157235746211	-0.380685508371466	-0.298725087803545	-0.179517050331602	-0.0381125351376539	0.123342607590923	0.316007214415021	0.553250673223752	0.835823943010045	1.14203786884075	1.42728276780347	1.63269668742388	1.70064460714568	1.59325339230249	1.30787182954969	0.88200627331466	0.383612267589687	-0.109637397245504	-0.532004035202441	-0.842442596775551	-1.02532621073115	-1.08321749583093	-1.02856459177049	-0.879137939749248	-0.657945188394345	-0.394919949104857	-0.126384343065577	0.110285104049885	0.285706779030663	0.386656311261943	0.41829096707272	0.398926876215593	0.350774600502584	0.292359564684694	0.236275430191635	0.191434956839935	0.165816678728637	0.166192325241786	0.194622262098693	0.244760893296027	0.301614332778828	0.346078211317962	0.36226224127837	0.343760820684245	0.295680539400141	0.231694198139903	0.167993827947028	0.117418736359638	0.0865263265046514	0.0763381864873644
0.141837254874949	0.122393359448419	0.0796377790291659	0.0221761389719671	-0.0365926972814345	-0.0796718386089303	-0.0844877209558623	-0.020108121145022	0.150911310099088	0.461659557774194	0.921695850597248	1.49709383945889	2.10200345074129	2.61243468328548	2.90280520841656	2.89117469535447	2.57037836746218	2.0081299623759	1.31714114992869	0.613233552175359	-0.0169269519811206	-0.52706311979271	-0.904309258860491	-1.15489317072199	-1.29238065808723	-1.33240404852447	-1.29231132832692	-1.19209510798602	-1.05398132161141	-0.900206415462526	-0.750010240781748	-0.617117485898637	-0.508477492863673	-0.424508375427177	-0.360746182507055	-0.310425001829048	-0.267128215865927	-0.226593449025708	-0.187199420784681	-0.149325513935526	-0.114220438435892	-0.083051798447026	-0.0565293185107814	-0.0351050861603761	-0.0194406133563083	-0.0107116820026932	-0.010428090177023	-0.0197469684383808	-0.0386251396562018	-0.0653430979665844
-0.591788545080358	-0.563487652508817	-0.454882875211182	-0.282866081888281	-0.0665934080058871	0.184636514088502	0.46946190015609	0.780640393665445	1.09208122026068	1.35870184401567	1.53090022086299	1.57478989413709	1.48566823631059	1.28708091633225	1.01760257696134	0.715367947768243	0.41048037928639	0.127347037017452	-0.110326924782437	-0.280935465140494	-0.37431295629177	-0.401093210791989	-0.392007799013093	-0.384535913021579	-0.404842705742986	-0.457167194949407	-0.526940921938546	-0.593239441890587	-0.640220046950104	-0.66057845244135	-0.652220269397688	-0.614104902271975	-0.54550231191625	-0.448388190501976	-0.330056709771604	-0.203248974517479	-0.0827964764665489	0.0198396130315733	0.100651312791557	0.162599947329431	0.210953994000295	0.248779985928035	0.276886187668748	0.297987199443505	0.320225467964438	0.355234235255444	0.410837524624258	0.483721461421291	0.558125493680151	0.61222437796232
-0.156509569809814	-0.153609453350752	-0.132664646690437	-0.099176515473624	-0.0597512864974401	-0.0186310925156066	0.0229269526605223	0.0646963855301857	0.105270704541998	0.141516756515764	0.169713252955125	0.187083521391097	0.192644154483149	0.187247488019375	0.173225383365678	0.153893748011139	0.132948041077574	0.113877226842282	0.0996439121577507	0.0926409544067117	0.0945920699684053	0.10618609400352	0.126780539492568	0.15474383681417	0.188454479970153	0.22714717361851	0.270666107574647	0.31807185313998	0.366185520165093	0.409441314672805	0.441522823963745	0.457925371852492	0.457904094966712	0.444690430879301	0.423973899193195	0.401608635358244	0.381714377761189	0.365830085512336	0.353090588053616	0.341060428004362	0.326885941779591	0.308468483640688	0.285300942943608	0.25866330408494	0.231151984490457	0.20577924045628	0.184924659290114	0.169404178422971	0.158011534843494	0.147884791487726
-0.0272787644425849	-0.01463407022326	0.00412800219913359	0.0253578084494148	0.0451667266977975	0.0606528292957244	0.07029800204079	0.0739676081496584	0.073021598756932	0.0704127371046192	0.0702307906191624	0.0764388526968959	0.0911891435234584	0.113542888653567	0.139401464763583	0.162958785315588	0.179154053803777	0.185892284459466	0.184779115845692	0.179952143193805	0.175761932476826	0.174771447155988	0.17727110872328	0.182382763490955	0.189634429079422	0.199613442396069	0.213196427291015	0.230118574555792	0.248180276800626	0.263855500102872	0.274021019622157	0.277745679763992	0.276984043289026	0.275603258803716	0.277149460545447	0.282621962053383	0.289694311267316	0.294014512276413	0.291843001015972	0.282329026095551	0.267973575854367	0.253104840658372	0.241474800504061	0.234465433622221	0.230812489538177	0.227791957407656	0.223035617488086	0.215858829896652	0.207339905634533	0.199261171559474
-0.0020449955295225	-0.0177156064066509	-0.0308401676909006	-0.0339579022687741	-0.0226157000166618	0.00187421087367101	0.0328604336926643	0.0615953122121924	0.0810814240684156	0.0883275929742759	0.0843251418342933	0.0725643830279021	0.0573702946978465	0.042811530199969	0.0321739424706381	0.0276261007558905	0.0298781428466665	0.0380491097430257	0.0501596789279251	0.0643717737141162	0.0804619469097415	0.100569966323246	0.128502668530218	0.167752296509199	0.21928841945378	0.280403002777834	0.345247223995329	0.406689769256441	0.458475071865073	0.496692715522453	0.520056477261862	0.529083420576172	0.524819753366367	0.50808381379444	0.479867125098609	0.442491131803351	0.400226854359993	0.35840299559994	0.321404082166324	0.290997233948489	0.266095650424332	0.24388022780931	0.221417582749005	0.197004873251515	0.17088877718119	0.145198793560662	0.123046050957763	0.107121830525091	0.098572265177021	0.096815878187659
0.134531911239747	0.156405003924378	0.162469495669092	0.150994779612477	0.1284687040915	0.108943355009059	0.108384949335636	0.13589271245579	0.186521147480302	0.240506839740785	0.270319790228108	0.25225323531381	0.176492000897496	0.0506275908048489	-0.104373784441715	-0.262533994565192	-0.400730922425407	-0.502903720415444	-0.560531394118882	-0.571314484650126	-0.537814684760901	-0.466448865409773	-0.366339778194854	-0.24776817313335	-0.12068757912602	0.00606220474435037	0.124842337456242	0.229317450583361	0.315158274239541	0.380947640480348	0.428155144182987	0.459607017722716	0.477364169565293	0.481725034700941	0.47215028294427	0.449123006870719	0.415164888504978	0.374159320407976	0.329685691851053	0.283716288423634	0.236444003908764	0.18705051293803	0.134763201610042	0.0796577259005383	0.0229522219659896	-0.0332574785657821	-0.086692489678214	-0.135652935574581	-0.179388272252802	-0.21789654162658
0.111150559712277	0.163651022682849	0.218833658970333	0.267134062942536	0.299616649878494	0.311402562741163	0.303267409245132	0.280500167746072	0.249941887299741	0.217254095738865	0.185995847183442	0.158466751912387	0.136869107840384	0.123315807320442	0.118555519106738	0.120744100725278	0.125740406043115	0.129074953191951	0.128251593589352	0.123801842998949	0.118584608867999	0.116070113588686	0.118750926411947	0.127361813185627	0.140913184194474	0.157197883046014	0.173491328620922	0.187347404702277	0.197404817443015	0.20393128584307	0.208726222466741	0.21427587660289	0.222607002744132	0.234562870968395	0.249830259574297	0.267335230912354	0.285407634736774	0.301640795380858	0.31294298235577	0.316177947511525	0.309176036270489	0.291541600211089	0.264917908112096	0.232789981167911	0.200000326723499	0.171941758320662	0.153309492420629	0.14659342126394	0.150943133261175	0.162162452777956
0.0715675461770309	0.108013500752281	0.145144612430076	0.175145197856887	0.191250154724198	0.190651410813276	0.175778945564862	0.153222595993039	0.130900738732154	0.114987834409526	0.108045831717142	0.108942126341212	0.114136713605453	0.119405938274146	0.121238881336939	0.117684458670057	0.108799280867391	0.0967777284122483	0.0855865940428677	0.0799377945952521	0.0838072431598829	0.0990903934229682	0.124996086859034	0.158434531911621	0.195221216856196	0.231600943718536	0.265450661770885	0.296606022292078	0.326147841751932	0.355051355309037	0.382990943032454	0.408018003216773	0.427313475237909	0.438583392574921	0.441299965341207	0.437078466021043	0.428944131393139	0.419850272826506	0.41127865510749	0.402791927961783	0.392833868949063	0.380192184869872	0.365080881197789	0.349185729973534	0.334833218760563	0.323928018256015	0.31721005899079	0.314050373317615	0.312746201615125	0.311107584898213
0.213979240790823	0.279041207761541	0.334215150059847	0.367853732790984	0.37299717222774	0.351431130515739	0.314222947392806	0.277424469254311	0.254761559985247	0.251422706607365	0.262394263293431	0.275714634685792	0.278200954235595	0.260636351239823	0.220707886031054	0.16342735974085	0.0993787335082606	0.0413170487157271	7.53196420860665e-05	-0.0187092841957483	-0.015600832104102	0.00429318406113432	0.0345428016803413	0.0702441276609178	0.109050754022104	0.150350683970591	0.193703995947283	0.237728303666902	0.279856843813513	0.316709994188682	0.344754411748527	0.361172365836795	0.364855032654352	0.357108158239112	0.341508767178361	0.322771817592014	0.305210515367565	0.291694360623222	0.283549815818529	0.281045243053536	0.283757373012238	0.290501448252115	0.299122576955325	0.306651064292695	0.310008611268278	0.306982911920563	0.296967916807283	0.281136827137921	0.262100349557794	0.243338914623966
0.135890337739239	0.157038798949597	0.168501637448602	0.171118683430717	0.168466207789544	0.164862159280552	0.163463642541888	0.165429447009051	0.170069449518271	0.175253322905902	0.177627864608664	0.172889301703313	0.156623980947062	0.125812098949889	0.0804478247785958	0.024424503355722	-0.0349360560131918	-0.0887084490266874	-0.128847258621611	-0.150235293118994	-0.151355729157832	-0.133342656080425	-0.0980747341959032	-0.0465633649019834	0.0213156004322173	0.105655718922212	0.20485743172566	0.314687095618408	0.42861415326005	0.539017078984953	0.638412791830446	0.720213733932809	0.779195037154773	0.812140166930526	0.818733312582467	0.802101492263806	0.768232727382895	0.724124329496418	0.675439344334894	0.624875283591261	0.572068365510669	0.515028975954168	0.45235653941033	0.385087105893619	0.317103929665608	0.253715087428599	0.199123952511654	0.154380874297707	0.117183989634322	0.0836177306266469
0.329593879930614	0.341078641393582	0.315040260650145	0.263208473455327	0.2072721552992	0.16989859096295	0.166098146977579	0.19878859513631	0.259424740343717	0.332124355400576	0.398964678630436	0.444616834042588	0.459362377021176	0.440283001855434	0.39086699452467	0.319436836479899	0.236861328237112	0.154153218865963	0.0806328540046288	0.0230124915490766	-0.0148500453561355	-0.0320402891284447	-0.0306005895547393	-0.0149972692216338	0.0092686704702463	0.0373711274020724	0.0661093936589243	0.0935595584435104	0.118068241911395	0.137800081467117	0.151360541553442	0.158789729000769	0.161774185508332	0.162693903931524	0.163256763379686	0.163812089159167	0.163741284806519	0.162392198276984	0.159764708145596	0.156668913118067	0.154630260562738	0.155770681783117	0.162486212524643	0.17668868373598	0.198838364220609	0.227333137579755	0.258592121666534	0.287741492926268	0.309710570958049	0.320637625225522
-0.0334297171212857	-0.00695131613046763	0.0339070138831491	0.0823103593575351	0.128351681326401	0.162286370381147	0.177442809726811	0.171889744798121	0.148640622710773	0.114540702215463	0.0782141993501842	0.0477403075809234	0.0288349037240406	0.0239792747628995	0.0324001249403357	0.0505758500138179	0.0731301181159106	0.0941272208095821	0.108557331133331	0.113481503504984	0.108405232635381	0.0949239685722377	0.0760020617632486	0.0551672025566274	0.0357307990934345	0.0201649475840009	0.00986343276436866	0.00542098108661489	0.00724547788467636	0.0160049026474095	0.0324301649694924	0.0564715035251192	0.0864342387368439	0.118909958402611	0.149781182833194	0.175717201034179	0.195179463719182	0.208401131180553	0.216640563943941	0.221421763657702	0.224164893087199	0.226059961012112	0.227867180214536	0.22961934708049	0.230540240175898	0.229481209183388	0.225766401534809	0.219867806035046	0.21330200696529	0.207715523813149
0.0276151854810006	0.031839948855556	0.0342732719113007	0.0361572833979798	0.040160891133422	0.0495732829338419	0.0671799152102774	0.094519304668861	0.131857991376349	0.178567267382468	0.23328824367044	0.293583100596068	0.355302562113439	0.412189607082199	0.456230800326623	0.479082555713928	0.474489183489701	0.440933405992163	0.383190465644564	0.311599526290643	0.238931336951764	0.176153195674649	0.129170061633906	0.0980869553894676	0.0789926846576833	0.0668409415449806	0.057726787673775	0.049737091600129	0.0426668314341378	0.0373518190483037	0.0350731726076791	0.0370126728837305	0.0436229766839959	0.0540521433058215	0.0660174086886494	0.0763968923325149	0.0823758753113832	0.0826246272288141	0.0779505861156221	0.0710899462815686	0.0656217346572472	0.0643707977860022	0.068021102814464	0.0747041945319449	0.080860117030206	0.0829276481491535	0.0789318994899366	0.0691120305715908	0.0553100685054561	0.0395990154105408
0.20606848374565	0.212007250301174	0.196017249793317	0.16644874669537	0.136292102698837	0.116664456868734	0.111707953142055	0.117672762770424	0.126156903735313	0.129106689808833	0.122626562074681	0.10788648662094	0.0893648282711135	0.072031524622015	0.0591855448696051	0.0517611144284434	0.0488367012208061	0.0485489102900962	0.0488057383210367	0.047704687734739	0.043869346732046	0.0368101829180777	0.0271455728821156	0.0164668724046637	0.00688068438251037	0.000515991282782759	-0.000778357703842474	0.0043762467178217	0.0165839851395696	0.0352483022535798	0.0583188518912312	0.0825106859788351	0.103995941620199	0.119306269810961	0.126165330569084	0.124069351644223	0.114471568625541	0.100433129224552	0.0857504466153562	0.0738505403809572	0.0668934780365889	0.0653483387149777	0.0679974748417617	0.0722214105799542	0.0745577025368518	0.0715954931221805	0.0610549316621057	0.0426145824374746	0.0180594528757166	-0.00932179701873852
-0.0469939112862515	-0.0634417270451443	-0.0759252003450651	-0.0773840048564847	-0.0588610693596498	-0.0111406434557743	0.0722286044948202	0.191295715513649	0.337114626291292	0.491706448670063	0.630945346935563	0.729542597096017	0.766747833516623	0.73133875503118	0.624597131617262	0.460300635280376	0.261491945506076	0.0548124010688991	-0.135880163710132	-0.294485100976937	-0.414541587994082	-0.497664572915852	-0.549811814486198	-0.577535067909021	-0.585833910791089	-0.577842676348937	-0.555552708690391	-0.520680146519775	-0.475220153796036	-0.421640139245051	-0.362910371430272	-0.302619637791663	-0.245161689451957	-0.195588733070884	-0.158705242022343	-0.137535446997878	-0.131973337865839	-0.138563239353568	-0.151770715627877	-0.166204106821379	-0.178672878668824	-0.189140758357813	-0.200389535899831	-0.216889307622531	-0.243419898940333	-0.28360749771254	-0.338414041242633	-0.405021904933894	-0.476948704773376	-0.545888597704807
0.257948719870176	0.306773707632176	0.338436057027162	0.349505970066389	0.340476110694727	0.314484703986806	0.275980103240189	0.22973738069031	0.17987255506151	0.128707507515028	0.0761119115187825	0.0201294946773595	-0.0411378262758126	-0.107442812047848	-0.175320188498979	-0.238446159153587	-0.288925533590268	-0.318704998693005	-0.320639640511309	-0.289281726241342	-0.221831997397445	-0.119562877644341	0.0107063174349594	0.156312137389737	0.300789066927554	0.428150977354955	0.527672014129493	0.596712037592817	0.639988370939658	0.66570481653827	0.680843063016	0.688317356886475	0.687173087118962	0.674773376806298	0.648859976849711	0.608245338423781	0.552544139505292	0.482063708806636	0.398249214326811	0.303989161117974	0.20297925127599	0.098403553722355	-0.00781627169323865	-0.11435534492374	-0.21912626558601	-0.318906555733415	-0.410688313662622	-0.493534046599837	-0.568941281104119	-0.639028611435878
0.468037236472011	0.534230646691771	0.562766634594497	0.553787356992751	0.515065208128332	0.456156550936963	0.383922439808378	0.301838719890251	0.212150142601273	0.118115878418268	0.0242667081718951	-0.0653963253953259	-0.149608396431468	-0.230421375316224	-0.311303603898951	-0.393844109476716	-0.475343339299028	-0.548982215491197	-0.60634750882443	-0.64043736362358	-0.647107782765148	-0.624226768796501	-0.569523100486559	-0.478978873942013	-0.347044604494155	-0.168543911346029	0.0588648828899245	0.332695259511287	0.644438425167937	0.979184980579583	1.31634806321595	1.6319109302306	1.90202647841709	2.10687308982583	2.23339498074665	2.27624475328349	2.23720212885701	2.12377050347516	1.94752129171954	1.72248884321882	1.46371372138147	1.1858711541696	0.901930675743137	0.622059681645869	0.353220936400578	0.0996950776834446	-0.135850057264351	-0.351505771787389	-0.545934368103004	-0.718560744978878
-0.0819629574825151	-0.0576995247550809	-0.0180633251671554	0.028555593515478	0.07319244702516	0.110272182316631	0.13893269848354	0.16167287895124	0.181931285326929	0.202167817075884	0.223080605671896	0.243811399891417	0.262684236318479	0.277995604064111	0.288514194536826	0.293616312764259	0.293242845390327	0.287921128168428	0.27893677487924	0.268546704949615	0.260018260373858	0.257251874655843	0.26382851775602	0.281661283336373	0.309914828313775	0.345001224095767	0.381879425495683	0.415928824574239	0.444236014522086	0.465699587346677	0.4803709241986	0.48889564641166	0.492451732414683	0.492850026414531	0.492283183435057	0.492652456505222	0.49486918989815	0.498558655380377	0.502291967999469	0.504188483282247	0.502611525916058	0.496689302690975	0.486514902990261	0.473065976017483	0.457978740097085	0.443217121618588	0.430582090319198	0.421129946792531	0.41480510156734	0.410592956013536
0.225532909702162	0.263906367404474	0.284045095759553	0.282966137555273	0.264260413045406	0.238440282193604	0.220128330679349	0.221816533036862	0.246825514969144	0.286168145779639	0.322346921297854	0.338261714570455	0.325552002005079	0.287377959843549	0.235018322134138	0.181637607978932	0.137187838481919	0.106292440522669	0.0887154706864045	0.0811606876211394	0.0793253032828022	0.0794991590148163	0.0793417624510382	0.0778882119804686	0.0751767047224165	0.0718893403387591	0.0691155330833166	0.0681022197235257	0.069848569236806	0.0745961059640088	0.081485563017108	0.0887096711029485	0.094273935978418	0.0970883329486002	0.0978381588790811	0.0991367148520698	0.10476983312006	0.118218781737061	0.141009020468975	0.171698046914048	0.206210828846708	0.239540049991446	0.267896220916769	0.290013988055309	0.30691145178612	0.320471523364146	0.331898211844399	0.340971019328526	0.346367773122239	0.346672147502657
0.0570254791535418	0.10090033366152	0.154090169339458	0.210101900833897	0.262169011944324	0.305914175554682	0.340397859437967	0.366907491478869	0.386286625185739	0.396425450148551	0.391380949159308	0.362729413591358	0.302637133535039	0.207275199443649	0.0790704592375581	-0.0730203366539807	-0.235012154277303	-0.390399298631231	-0.522994207739008	-0.619671671451725	-0.672493162525099	-0.679493991661995	-0.643803821540715	-0.571693336466652	-0.470699860663566	-0.348591688565248	-0.213107108455631	-0.0720087016108482	0.066876245913198	0.195809050251118	0.30766096387176	0.396837524336721	0.460300852311704	0.498148164557818	0.513318487944488	0.51037950368475	0.49381048359936	0.466553012469822	0.429621041209588	0.383065644440491	0.327709722381156	0.266348838590599	0.203265321379068	0.142120882779348	0.0837377966281419	0.0256093702573541	-0.0362659950483175	-0.104421198119422	-0.177805569349927	-0.251780749644879
-0.15527879796669	-0.130876175629782	-0.0866968753242171	-0.0297305371987147	0.037098153586896	0.116037580682823	0.209265393901172	0.312664816223511	0.414657141134033	0.500580796638269	0.558017480009695	0.578882904619725	0.558148104791532	0.491826172999254	0.376621528294727	0.212017841452963	0.00391185039537097	-0.232552251014859	-0.473600901986879	-0.691647024469637	-0.862106819848771	-0.96892496171683	-1.00717010838344	-0.983060690953129	-0.911916779244997	-0.81378628797661	-0.707328910542365	-0.604662649470394	-0.510196424619822	-0.423488571001053	-0.342691189840592	-0.26524820461566	-0.186312921979057	-0.0984760976760245	0.00479146986719493	0.123699794523611	0.248945857487038	0.363522927387618	0.44865552583955	0.490526707702349	0.484672125423103	0.436842627054787	0.360972790822263	0.275550322267473	0.199255656551068	0.146224739036085	0.121634559694659	0.119374978517753	0.123886155894165	0.116394525937701
-0.691491086175663	-0.694712168076138	-0.603011292036594	-0.432603091695102	-0.219044078526752	-0.00287951989038043	0.182757663604544	0.318048982088433	0.396400598617346	0.42102402172226	0.400415794192899	0.344150832923175	0.260080928161049	0.153608919221533	0.0288322566951434	-0.109481397266467	-0.254309778493555	-0.395946357555951	-0.522841861788456	-0.623350858303096	-0.687811803540096	-0.710343239937146	-0.689799142589593	-0.629530327058381	-0.536011134409381	-0.416862908769739	-0.27910202259128	-0.128362891013599	0.0306276444262712	0.192736597778754	0.351132088964534	0.496765749164499	0.618952538671997	0.707075053999995	0.753185509889329	0.75467360505718	0.715546287562062	0.645228841072278	0.555316323792015	0.456094456225243	0.354575939070141	0.254492365607914	0.157484608161702	0.0644528934981096	-0.0236034546414518	-0.105415210866879	-0.179644272418403	-0.245012045858577	-0.30031633358078	-0.344834087293854
0.0852769091589397	0.135331672609282	0.184464297208979	0.224402357455878	0.255563713905381	0.290831223561027	0.351633055138373	0.456960891511549	0.610815958670304	0.794990748868069	0.971279980167201	1.09238520853105	1.11692128270762	1.02269064154142	0.813648190592972	0.518676351824468	0.183220109565263	-0.142970788855974	-0.417866610300745	-0.615399306221543	-0.728064066327199	-0.764081469299325	-0.740947136290634	-0.677992748016024	-0.590571219453036	-0.487698237242757	-0.37343920347056	-0.250511959415252	-0.123525226374038	0.000205026640778059	0.11254053798518	0.207572819411541	0.283654548647645	0.343062235087274	0.389599124865082	0.425727031895238	0.450915804107502	0.461966952217677	0.45490906554113	0.427359629631896	0.380147686868319	0.317387652992997	0.244982387690953	0.168443825158798	0.0912910543897779	0.0146864237764739	-0.0620757242063977	-0.140978230987129	-0.224716495015984	-0.315691889154537
-0.287185016692451	-0.247638060665212	-0.151492257129502	-0.0135968579916791	0.139657051693644	0.280567967363271	0.388867344652126	0.455056166076482	0.478472817651732	0.463108529813714	0.414327172542514	0.337750942115127	0.239548281118145	0.1267060510404	0.00662629141583396	-0.113549800096955	-0.227197845712525	-0.327923647421274	-0.409298409517418	-0.465205854401192	-0.490732807948023	-0.482881672047285	-0.44051717610545	-0.363826136001244	-0.254236315629793	-0.115329937882813	0.0458883118674924	0.21872271789803	0.390323333770428	0.548518363795533	0.684493032022059	0.793997492687577	0.876720555245456	0.934499347758499	0.96949131309079	0.983176516991718	0.976422708046041	0.950272803394757	0.906804551222618	0.849456547349211	0.782613765795351	0.710769029560601	0.637764284161505	0.566355440142885	0.498013981555177	0.432889104794676	0.370049953303627	0.308124550414771	0.246153246368147	0.18418538216936
-0.0474931885673549	-0.014032072905777	0.0485397549529405	0.143614144689388	0.271733777105886	0.428585856529804	0.601713861866631	0.76874394785877	0.90041633797202	0.968950159067584	0.958200753349465	0.870147967254177	0.724185993075756	0.549924242079558	0.377500690235181	0.229712759361942	0.118187423300148	0.0434468365434624	-0.00245917146992318	-0.0321406015200653	-0.058960082803206	-0.0938350625788103	-0.143194610873683	-0.208084960900501	-0.284164844961359	-0.362463514268485	-0.431033757051887	-0.477549744214034	-0.492351647322088	-0.470861244505552	-0.414263667518806	-0.328052680765047	-0.219114501475672	-0.0928772687182812	0.0478653955472786	0.201795073028213	0.366507460852792	0.536633140950407	0.704325312049583	0.861956968837835	1.00506519936332	1.13337882581282	1.24927047500619	1.35481582301995	1.44936292131796	1.52883910198098	1.58679562145453	1.6163934418097	1.61244777113012	1.57291640751532
0.192722509427505	0.246958239349364	0.283416949241985	0.294742360386753	0.286085218601159	0.275077334422711	0.284070959387858	0.328978437075811	0.41161978227716	0.519731015804139	0.633224422730212	0.731552252116873	0.79778240883895	0.81918822334417	0.78786710133227	0.704192014597556	0.580936925342945	0.442189827603277	0.31423844781557	0.213654434292669	0.142075864462757	0.0920541534401827	0.0584930087038839	0.0456333840313106	0.0642686612027684	0.122373421395135	0.216695316195404	0.330767069781317	0.43974154875526	0.518720276733498	0.550385468422475	0.529004725018005	0.459935066043912	0.355659439176941	0.230709550959842	0.0981481951672882	-0.0309136350139337	-0.145804082802671	-0.23572468546958	-0.292087362968682	-0.312333280301529	-0.301628692924209	-0.270627388161306	-0.23151961610952	-0.196100907823649	-0.17664667221914	-0.186377150269838	-0.236181686471864	-0.328483572213582	-0.453118084785311
0.0655863188821827	0.0768762384574975	0.104382131298606	0.156540391529914	0.23204975105559	0.318154630422493	0.396267442881346	0.451016601026816	0.476095223000353	0.473189275759294	0.445779991802125	0.392984333937136	0.307864690549868	0.181294996000245	0.00902183773436186	-0.202309141916239	-0.433875881569541	-0.659140184500364	-0.851673692272166	-0.992279321283913	-1.0723521889232	-1.09304005205942	-1.06189623897434	-0.989185288369354	-0.88513752699317	-0.758382526982204	-0.615325931147385	-0.460298501776414	-0.296373489623105	-0.126635079247377	0.0444270542389226	0.209830223495467	0.360005089389534	0.484405802243057	0.574658531627038	0.627661098755162	0.646579534567297	0.639040879565348	0.613835855229295	0.578203038791209	0.536805175543788	0.492101757385756	0.445228946371535	0.396756528980896	0.347145740093993	0.29698474105368	0.247118088543238	0.198659985910179	0.152725294421854	0.109823423487713
-0.0717141287303884	-0.0275573817793219	0.0367720900932147	0.116674772570647	0.215279031828081	0.34556640131856	0.52308666810578	0.75269613436319	1.01743777505958	1.27657285173639	1.47462997651128	1.55790214189464	1.49159539937432	1.27078178245373	0.921424995724297	0.492489058219638	0.0435878352391647	-0.367211182626994	-0.693026719373792	-0.904740286350578	-0.994248887067169	-0.973720294435515	-0.870622922968583	-0.719709492379098	-0.554402999761516	-0.400167576795733	-0.271369778334013	-0.171597145003884	-0.0963623765227415	-0.0369495895696982	0.0156033094913406	0.0672928971894177	0.119540641537586	0.169539092213928	0.212122508953045	0.24218722973917	0.256650189487379	0.255216584821437	0.239717062151808	0.212504867670426	0.175040861076926	0.127654465664664	0.0704364988396866	0.00421904218205231	-0.0693493557143559	-0.148610915561302	-0.232655593020223	-0.321116470568748	-0.412925588697002	-0.504906045129789
0.00254735825069998	0.00252053590595891	0.00177295318123224	7.90341984406056e-05	-0.00197831859192621	-0.00207394986115371	0.00424967170647471	0.0224978573906164	0.0565113074110982	0.105329571409393	0.1616651324322	0.213430426165009	0.247976247485588	0.256976884912201	0.23946518944295	0.201632213170951	0.153850069392583	0.106758597236364	0.0683952073035093	0.0433127503219335	0.033245867019211	0.0381421672355231	0.0566914623079229	0.0863780537147601	0.123616368452933	0.16429377051717	0.204487628706754	0.240952686404981	0.271289303161518	0.294034466681668	0.308878755683808	0.316876755774473	0.320256474866132	0.321578957751233	0.322544622008119	0.323211299962557	0.322201708903385	0.317698869776166	0.308404282333248	0.293835826627454	0.27413153689514	0.250033074159534	0.223391610513475	0.197706519439821	0.17777625484875	0.168054822479929	0.170391266885908	0.182539061450029	0.198540208691359	0.210990788955337
-0.00848808411261013	-0.0225255772883124	-0.0408666889934097	-0.0604804535995775	-0.0769688260906046	-0.085722761742492	-0.0833042238875749	-0.0685399677529486	-0.0428832900629188	-0.0098898114791475	0.0259711035595801	0.0606894086356269	0.0917239714381165	0.11820500728134	0.14023055319636	0.157746034732948	0.169917066592567	0.17559847306502	0.174549236932877	0.168347784743217	0.160225146407295	0.153880868948677	0.151912532834003	0.154529339297115	0.159118731674811	0.1611110563566	0.156103005439516	0.142323262549342	0.121956164113209	0.10033758086347	0.0834509154807696	0.075339263590577	0.0769524724606253	0.0867207608690444	0.101966501222265	0.120055927810056	0.138803169161975	0.156317606069353	0.170758865552296	0.180350901339141	0.183752026191098	0.180659706939624	0.172353138882198	0.161749714768479	0.15265776790372	0.148381486487124	0.150355425701402	0.157542203903386	0.166877852625383	0.174540367627463
-0.366266183922609	-0.399481427494923	-0.395510681426772	-0.358292904340084	-0.3001968233957	-0.236023977725957	-0.177263427468401	-0.129168446894304	-0.091168894719909	-0.0595908674557871	-0.0309745132035086	-0.00431890545859292	0.0186685334117673	0.0350391411336694	0.0426294271396689	0.0415065439123696	0.0343274041742554	0.0256508480891432	0.020482785297399	0.022549939835678	0.0330371069364268	0.0504333780048231	0.0715583374427588	0.0931783781725381	0.113365683547165	0.131982130767759	0.150167822592334	0.169224271034491	0.189559585134128	0.210233080989927	0.229218686908069	0.24414673287014	0.25317020652602	0.255599948744957	0.251977176878041	0.243447722985925	0.230762398122319	0.213642294393349	0.191140496565662	0.162924773198413	0.130607785114529	0.0980631623282458	0.0703359798718411	0.0517726665554387	0.0444848465111375	0.0478276127015814	0.0587737428111939	0.0727555823115951	0.0848422082499324	0.0912547193118279
-0.0185055763042777	-0.018881103134506	-0.0158082753196639	-0.00795519808691209	0.00628729858019163	0.0285882677812225	0.0600398276233167	0.100358721249742	0.147284318252606	0.196365479321726	0.241177134767124	0.274046624916405	0.287445195553585	0.276027445390341	0.238833172543807	0.180703430850067	0.111974176339843	0.046190537534408	-0.00342645478033497	-0.0274026685010122	-0.022103097044855	0.0100479269951861	0.0620781909631702	0.12514432027722	0.191499188184609	0.256623722994858	0.319558656649805	0.381353067659673	0.442712730611189	0.502386799857127	0.557099541525775	0.602597693988594	0.634801418347057	0.650489142543937	0.64767519220318	0.625991691799736	0.586984578133669	0.533982053950897	0.471456119361379	0.404221853775098	0.336883743738737	0.273624388395387	0.218109910661208	0.173234578031934	0.140617964478756	0.120010361050566	0.108939244342497	0.102998655287115	0.0970438515531111	0.0870921447050563
-0.0896659996741928	-0.0281196365311919	0.058381551980535	0.148050297874107	0.217326944522291	0.251438846619208	0.249563884659726	0.222415636260994	0.18504891398245	0.149641535635018	0.121598244462634	0.0997314027502136	0.0793472444866319	0.0562023682627233	0.0293061223634259	0.00138141825569986	-0.0228121114507941	-0.0389414094780611	-0.0448631224547569	-0.0410300231721697	-0.0298643890920224	-0.0147530060616553	0.00100322268330095	0.0152770485276049	0.0281072286124422	0.0421127978251296	0.0618148486152548	0.0918232352902225	0.134550098534761	0.188578467078473	0.248666866843511	0.307557588853811	0.358720442224132	0.398609301072907	0.427318228742614	0.447463390260109	0.462093099928781	0.472903554542321	0.479757800704687	0.481621819379008	0.478099066371393	0.470404782402253	0.461077928486658	0.45259469975197	0.445723799286999	0.438609242444904	0.427204328958306	0.407000871319734	0.375267152995436	0.332599703918774
-0.0382818718304803	-0.042417025942771	-0.0377060174511086	-0.0217621266654221	0.0047524231351793	0.0382027275705644	0.0735374126509788	0.106342419777067	0.134145980980014	0.156400609692075	0.17354146909704	0.186020623168185	0.19396753591282	0.197460079098243	0.196923092812993	0.19326843527126	0.187852099932312	0.182562073005808	0.180065946759088	0.183784671156377	0.197122021535793	0.222023850428981	0.257655319596786	0.300255741046759	0.344680971333927	0.386933123399277	0.425968447216446	0.463340704675979	0.500892029997772	0.538363845476471	0.572832970721562	0.600208589387791	0.617343744265993	0.623186542977619	0.618629180353918	0.60581074126403	0.58759823497835	0.567259314442858	0.547939280584892	0.53182327126093	0.519335621116751	0.508920160676561	0.497737063428997	0.483107943045266	0.46395810673864	0.441253773525959	0.416955438702048	0.392182462885089	0.366169539822798	0.337132291345237
0.259612994598927	0.255106437252038	0.219152495689442	0.164112772548065	0.108073531070005	0.0665605429552915	0.0469324513698556	0.0479355178973787	0.0631424281351107	0.0851760627126528	0.10840558551891	0.129632442814444	0.147484446398196	0.16145308744447	0.171299817634617	0.17722243721849	0.180618618570205	0.18467360084162	0.19391502891012	0.212559299563734	0.242398236720076	0.281399127760974	0.323909873245916	0.362599538984059	0.391323802496756	0.407411340117707	0.412056317405428	0.408720265665408	0.400809416280147	0.39020890033331	0.377338767489597	0.362213831373017	0.345494071675653	0.328812236593182	0.314277590660512	0.303554736665922	0.297124137079741	0.294189037040485	0.293248516357755	0.292910210266394	0.292447134523709	0.291994267537503	0.292684332854108	0.296875922912385	0.30802627898997	0.329536779047729	0.362664006149582	0.404777291223502	0.449498392299016	0.488990714640715
-0.265896319069083	-0.241023628424358	-0.173936787880002	-0.0781744495109275	0.0260838334126158	0.120617839420533	0.194562003197333	0.244689435916404	0.272451375687512	0.280838260139068	0.272900872182521	0.251976118206684	0.222566449958679	0.190619713024716	0.162504691516378	0.143017503388256	0.133657613341517	0.132445510652822	0.135588941985237	0.140054213628132	0.14546508473648	0.154156319554084	0.169383429063465	0.192903724819876	0.223570738740768	0.257825232046394	0.291537028997514	0.321722538077735	0.347012954700392	0.366968348576628	0.381244910462879	0.389479380322794	0.391872711130527	0.389739842965259	0.385343007078021	0.380982326652476	0.377960547790572	0.376142176156528	0.374352555520308	0.371245940673967	0.366020389173541	0.358617415888346	0.349500602297497	0.339358550190593	0.328977557857504	0.31923474832163	0.310960988426367	0.304544331438457	0.299523915252304	0.294641770431974
-0.0449266894741386	0.0222294559653144	0.109430498753521	0.195379165166527	0.259208131690578	0.290086623882187	0.290395273090003	0.271339069225899	0.245324065333022	0.220651638481584	0.20078913970055	0.186399345661963	0.177123709094414	0.171980780619522	0.16937594258997	0.167818254780818	0.166985473363774	0.167924134239828	0.171962912742654	0.179315434895711	0.188728506622775	0.198563248512343	0.208394244220356	0.219740785024472	0.235223982995232	0.25667134696809	0.283506139341148	0.312565531282142	0.33947522480319	0.360647650888114	0.374596381328214	0.381799634526318	0.38340441199602	0.379895276211827	0.370817672771349	0.355720154898577	0.335400287822293	0.312268097428034	0.289476230755559	0.26962756653833	0.254178582033391	0.243791879570973	0.238849155049761	0.239321487788754	0.244161902746582	0.251098974477566	0.257318949941334	0.260588818131938	0.260019684584604	0.256154617562154
-0.0591209437173696	-0.0657906425022199	-0.0604413517261329	-0.0401685457447608	-0.00723752816420181	0.0305172895371989	0.0626416856000045	0.0812721744385015	0.0854674644998018	0.0816044228075862	0.0792755257571851	0.0851861444212719	0.0988791088430776	0.112837447278517	0.116651732847216	0.102484836964497	0.0686548277959325	0.0198788044428864	-0.0349898927282096	-0.0858948190046193	-0.123974231380074	-0.143240610136067	-0.14159477782037	-0.120862053806156	-0.0855378175000819	-0.0406464981734558	0.0101156233554486	0.0648341481767234	0.122285342306518	0.180307633166622	0.23500703362416	0.281467313362298	0.315498249114108	0.33527069830784	0.341854920615156	0.338448584585722	0.328871209129786	0.31619004815435	0.301999959391369	0.286344535912096	0.268079998559071	0.245613299352442	0.217883512378811	0.185073469258188	0.148434273340796	0.109254893842486	0.0679099157384148	0.0240258712524536	-0.0221653031964948	-0.0683788161968285
-0.258761263783353	-0.244397018470614	-0.196609055447413	-0.128936823225478	-0.0579796076432368	0.00642873298888661	0.0660966017345951	0.131483813733443	0.213327391612987	0.314439291022442	0.426389583452211	0.532348933942693	0.613864170538571	0.657693855077946	0.659505715361669	0.623437418024799	0.558847124648159	0.476704773909248	0.387433171840144	0.300256967808009	0.222785588459441	0.159864864903923	0.112299771760173	0.0770603121804029	0.049641494173281	0.0271563089735236	0.00979164904565724	-0.00039505232050399	-0.00209963822001242	0.00337363208569266	0.0122521243923754	0.0200512607628874	0.0236738621802555	0.0226407164710754	0.0188597265549006	0.0151833489649158	0.01373097244836	0.0150526437785479	0.018500540915195	0.0232445787673624	0.0290516740012417	0.0364106999757479	0.0462316134773893	0.0595432620307475	0.0773069457953791	0.100083394909385	0.127338626453793	0.15670357164421	0.183974403718937	0.204373133904302
0.0712030413529831	0.0970038422214537	0.123436180111782	0.147679503596849	0.167144080686345	0.180280554624329	0.187482242357254	0.191561359400733	0.197091932434227	0.208488196800182	0.227743357669921	0.253275216770812	0.280673897468656	0.304839578435063	0.322168015372765	0.331662132217643	0.334696683665928	0.333875835742637	0.331653597660687	0.329296274868548	0.326581025220255	0.32235124780385	0.315638512216628	0.306689378863126	0.297238684909782	0.289853146805413	0.286773996260441	0.288928098134803	0.295542909732301	0.304404531060939	0.312575211612665	0.317356535862726	0.317253898271486	0.312592905740479	0.305432477273591	0.298703817997794	0.294974697895827	0.295493012269562	0.299940996285349	0.306822764415522	0.314060463618552	0.319434162719377	0.320816305152852	0.316396931808379	0.305074608066357	0.28696657444832	0.263775712279466	0.238717106873808	0.215870620963627	0.199084928168963
0.170590597562432	0.196167957106657	0.209802202651614	0.213733781732523	0.214460790918618	0.219945018626736	0.236269776227453	0.265332848534166	0.304407672652431	0.347419796256803	0.387130539582386	0.417307613792332	0.434223053710448	0.437168433790744	0.427985702669704	0.40990394749301	0.38623202581614	0.359530730277941	0.331623229552362	0.304260735927526	0.279774847807018	0.261020438907987	0.250458712009959	0.24897588085281	0.25534295213251	0.266774660042402	0.280206706209841	0.293423149269925	0.305416254460871	0.316031156980772	0.325383972487709	0.333430025766104	0.339700742449109	0.343130585303934	0.342119456150836	0.33507307136449	0.321320375532562	0.301833158361011	0.279135687898323	0.256331658348513	0.235830255665298	0.218549821719784	0.203961971881373	0.190719475601197	0.177335626958115	0.16258191493629	0.145610834423937	0.12597723946781	0.103718110402441	0.0795665384686265
-0.0441932782049704	-0.0279771447133299	-0.00140613506876627	0.0298823245126672	0.0591182228230011	0.0818056612498814	0.097786857450395	0.110817396120059	0.126130054107776	0.147590151469264	0.175992234078443	0.20905403868951	0.242611020902367	0.27214840925886	0.294113259448133	0.306832568323104	0.310924699293247	0.309025483284906	0.304817707593689	0.301728142937047	0.301875593884481	0.305699895313376	0.312304728005682	0.3201908618065	0.327945318508564	0.334609623610412	0.339719428318606	0.343190572524365	0.345232609164456	0.346358212593939	0.347398205451898	0.349294329533585	0.35248376531677	0.356064161210249	0.357437165778311	0.353161997292953	0.340947443757045	0.321612487226234	0.299540425644017	0.28107987694511	0.271768601301734	0.27400320938542	0.286360337636569	0.304659042295228	0.323903869218021	0.34002370032239	0.350760174092393	0.35567575217071	0.355614062387815	0.351990514376377
0.0382072730196718	0.0639088507664192	0.0959856318490542	0.132635009332843	0.172300180640891	0.214520193736165	0.259960311864143	0.309516912848916	0.362910009393018	0.417417088002173	0.467368283886288	0.504814464302687	0.521406793858992	0.510999286263956	0.472001871918387	0.40843477709662	0.329153890784483	0.245559043113751	0.168716795202081	0.106906397027577	0.0642721281758155	0.0408236140706271	0.0336010065183292	0.0384372804675274	0.0515322164277811	0.0701831815354668	0.0925250035963377	0.116739055238095	0.140466459675874	0.160898624465996	0.175458161991568	0.182584204415274	0.182142636100671	0.175274646112183	0.163786150195407	0.149307438039953	0.132500459100706	0.11268149256521	0.088225473669852	0.0577491307563522	0.0214240669519477	-0.0185700282745926	-0.0589854984017801	-0.0973302937703792	-0.133268731114159	-0.168491460818973	-0.205101294857199	-0.24374471848528	-0.282869775648177	-0.319496073589458
-0.187113876717063	-0.162668967188914	-0.106810515367629	-0.0305996781432157	0.0506453551427377	0.124020222417654	0.182624885716523	0.22489976468228	0.251821452691535	0.26479981908908	0.265409708611827	0.256107539393738	0.240533585207496	0.222817860284452	0.206363931495392	0.193003841083139	0.183092627233936	0.176414767949063	0.17318455760079	0.174366091220507	0.181092262443508	0.193694375993746	0.211116430114025	0.231102511918134	0.250959263606998	0.26844499803661	0.282458889177573	0.293363736229386	0.30278174706645	0.312736952901034	0.324328531272441	0.336622634239758	0.346651999641071	0.350860084161553	0.347225690039997	0.336582949992059	0.322124064987649	0.307463394747974	0.294706757457477	0.283772298519642	0.273083739923994	0.260838816631633	0.246024101947753	0.228863565495942	0.210770731230919	0.193917399277975	0.180521911225433	0.172102241703565	0.169074937559235	0.170947653858235
0.206652037691809	0.19575552213698	0.16586805508317	0.131901203851377	0.108781404378871	0.103485467216064	0.112729989603192	0.126921990391679	0.136622604017978	0.13716019966661	0.129525947373996	0.118433567082038	0.109524039767154	0.107219987505469	0.113706829198939	0.128799040950932	0.150301397158497	0.174649752168155	0.197759452840916	0.216033620261795	0.227454840449734	0.232484993528854	0.234106060921919	0.236303348457112	0.241255885517843	0.246981128621638	0.247566737519119	0.236484424872437	0.211015464039702	0.174826056958091	0.137115737633551	0.109106561904352	0.0999122497775302	0.113482249243151	0.147402622334927	0.19380329252505	0.242252419779581	0.283718901434619	0.313782463466195	0.333373475103601	0.346796392274871	0.358526815749315	0.370791847492071	0.382972155047498	0.392479763935034	0.396172228056473	0.391701344781745	0.378671466805617	0.359398809847191	0.338683091568654
0.195647835216537	0.268774718988559	0.337420042090775	0.392187452728139	0.428335156638944	0.445758120289052	0.446148901300923	0.430179915139461	0.397083597965992	0.346464416891618	0.280307809263744	0.203478025076145	0.122572317466525	0.0441208721545972	-0.0267852093209692	-0.0868252337286064	-0.133684991736087	-0.164661163026555	-0.175492800008916	-0.160392209583276	-0.113910235326708	-0.0343381989539034	0.0729734930580091	0.194782124098676	0.313107771647144	0.411379182068836	0.480314063806999	0.520271805698782	0.539119393143454	0.547296323307499	0.552875817774836	0.558777055924378	0.562839217934409	0.560063654082344	0.545425643077731	0.515661298700363	0.46945244064353	0.406753930556713	0.328504807108782	0.237211141507917	0.137686739318723	0.0368155740742122	-0.0580053696789608	-0.140867680145089	-0.208490084904099	-0.259953932343015	-0.295644902084594	-0.316413109053579	-0.323369725944954	-0.317967408229085
0.413295352737566	0.476616542602259	0.508652377662785	0.508268465683852	0.480242998519883	0.430751549411643	0.364550716713615	0.285494730276773	0.198688311073872	0.111302566015717	0.0306691979655753	-0.0391262416123353	-0.0996026486445434	-0.157347918249843	-0.220619332747069	-0.294807460734121	-0.379097375811052	-0.46598668785824	-0.543780670546133	-0.600595743515163	-0.627629311567558	-0.620026568947899	-0.575338262760655	-0.491172033702259	-0.363947358569753	-0.189538048322073	0.034764049922052	0.307930101521779	0.623104014661958	0.966185319909442	1.3158948524101	1.64613378402321	1.93043206621651	2.14692221315102	2.28187080766957	2.33075798399886	2.29729506032529	2.19142937391341	2.02706265299185	1.81963036768703	1.58358066468007	1.33016998952909	1.06634725820655	0.795363648339317	0.519048398459471	0.240726813407234	-0.0328501069428402	-0.291822897753828	-0.525681273696041	-0.726349658436607
-0.282563891545868	-0.285543402250477	-0.250768795946569	-0.184913511776788	-0.102580651864772	-0.0203171070941036	0.0490324961845825	0.0995495250541083	0.132576014111334	0.15463829455874	0.17389116627378	0.196392863078117	0.223679667154686	0.252652840933591	0.277704135870742	0.293808560007488	0.298780703800877	0.293522326607458	0.28055526330488	0.262354150231349	0.240920151016225	0.218705890539205	0.199597084979001	0.188505635301457	0.18942695929574	0.203355187604117	0.227741832898669	0.257908950565485	0.289209781368925	0.318296940584828	0.342920162089059	0.361060849261481	0.370597649738782	0.369925390365498	0.358992743578029	0.339939151105801	0.31687852795091	0.294875033666118	0.278497091668455	0.270524952436811	0.271365730900122	0.27936470101075	0.291672089106529	0.305086878054931	0.316575255796992	0.32361435363932	0.324617999710527	0.319374804592515	0.309128972791355	0.296114702113693
-0.00793335966597216	0.00187092821642577	0.0172721545161258	0.0372079485602848	0.0600534640758266	0.0841498596938847	0.107930550146355	0.129691469550615	0.147400183318122	0.158903794076021	0.162551764200082	0.157918903590227	0.146238966246177	0.130353158903699	0.114235634059915	0.102249281867071	0.0982195189879168	0.104432325328318	0.120867213711253	0.145091992167046	0.17297330345997	0.199880321990607	0.221857528595663	0.236443639684763	0.243053261597146	0.242866741863117	0.238198831765329	0.231577352028072	0.225004426240351	0.219703333916323	0.216199151564066	0.214408716943793	0.213702204935407	0.213176669925575	0.212204961989512	0.210904603386236	0.21008420471453	0.210664715696333	0.213101949925032	0.217359467466059	0.22341242525135	0.231687350847517	0.242880474379733	0.257224036653505	0.273822559916849	0.290616699915737	0.304994311737916	0.314649107614092	0.318301991105763	0.316123697286883
0.175653973468117	0.236923890496724	0.292369428385336	0.331022722818172	0.345491006933547	0.335027624300159	0.305254141482603	0.264076049041568	0.21592429271331	0.158038090939369	0.0816600930852298	-0.0220042369237395	-0.154411698660228	-0.305280312685636	-0.453683938865509	-0.573883630993311	-0.642811419618798	-0.646000684651792	-0.580284679837089	-0.453333179353731	-0.281047220669097	-0.0838758703114853	0.117195585642438	0.304341546341582	0.465468459980522	0.594877690427345	0.691867409586808	0.758163270449943	0.795693985102374	0.805791766447963	0.789688549993787	0.749267800616865	0.687162306267716	0.606150051432075	0.508462104053647	0.395603607869383	0.268893796677534	0.130570398607858	-0.0150024282089004	-0.16080783100168	-0.298104704581502	-0.418804163796334	-0.518079902757327	-0.595496329024919	-0.653889940845988	-0.696999434768222	-0.727828365224805	-0.7489528194431	-0.764102796698749	-0.7790800471387
-0.0360360651909557	-0.00761578442662047	0.0425819997899552	0.113092633312299	0.199636474554966	0.296510924570676	0.396049920222887	0.485865440372526	0.546484510401447	0.553225943912994	0.483982401513557	0.330121716784175	0.104397158743189	-0.159485496218974	-0.41627479494992	-0.622868408619463	-0.749575687482779	-0.78459784317893	-0.731855871233404	-0.605528220683032	-0.424966389328715	-0.211684567321715	0.0122319408532809	0.225957542562662	0.412736458860768	0.562612280872115	0.673190142706853	0.747637262201107	0.791117072444935	0.807818881621156	0.799921519448191	0.768231579378561	0.713334580368356	0.636315345074527	0.538860876824475	0.423154385491249	0.292068037082241	0.149756253542355	0.00216038297969974	-0.143275245224187	-0.278950193235459	-0.399071020117237	-0.501311029843475	-0.587255737828886	-0.661204305496231	-0.727758490875038	-0.789486624694586	-0.846100164109773	-0.89565062217109	-0.936825115781814
0.6464948240736	0.664705930791185	0.629882855657062	0.57426241871582	0.53526705715446	0.533733015034133	0.562215464539866	0.589181299840528	0.574735502447787	0.488477252820905	0.321555251773391	0.089627829028813	-0.172397912893283	-0.420750529528788	-0.614622807361899	-0.726039598731293	-0.745142741617206	-0.679698691547155	-0.549660656578461	-0.379513105788639	-0.191746936603472	-0.00370504335682404	0.172066050235549	0.32556316091271	0.447269933092221	0.527716854064833	0.558890042483077	0.536680439309732	0.46308850844232	0.347067853483538	0.203458014614451	0.0500661990871361	-0.0964857182531952	-0.224918393344166	-0.331781603766831	-0.42093702747314	-0.500123391154118	-0.576391902714988	-0.65286542845884	-0.728334504321154	-0.79938302513691	-0.863317985900781	-0.919975016699094	-0.971445461052818	-1.0202102417505	-1.06710969819709	-1.11047528476689	-1.14685949396458	-1.17286217867698	-1.18706454552192
0.00585947377622737	0.0350409737425624	0.0731665386075692	0.11534904767024	0.157413639157801	0.197991381008051	0.238015873543519	0.277520006995204	0.311716948109174	0.329246499309861	0.31443233113004	0.253011070922451	0.138698607586374	-0.0224312106941887	-0.211534043350482	-0.400675160567932	-0.559489966820588	-0.662752060916536	-0.696138394234379	-0.657979768357948	-0.55676844616232	-0.406405346371471	-0.221842812772922	-0.0166185213055176	0.197905227541331	0.412578901452916	0.620412666187199	0.816253731920659	0.995656928656025	1.15294618697889	1.27951152483795	1.3639349693489	1.39479158971406	1.36518279713266	1.27648488257249	1.13877867841697	0.967280126934151	0.776681428837351	0.576745415947224	0.371621603916414	0.16275084448064	-0.0471745524401149	-0.252199199033295	-0.444327164929804	-0.616747918082156	-0.766482165442619	-0.894648072845135	-1.00460756610223	-1.09974066772412	-1.18241466496156
0.838993156541511	0.933355755225314	0.959634715315448	0.929087897965281	0.865771776181516	0.790956443573522	0.711491547498846	0.618500578574869	0.495835893791238	0.332503567510183	0.131987016079614	-0.0861894698707809	-0.292834296281594	-0.459508079261003	-0.567667684667156	-0.612820992672457	-0.603010535688411	-0.553479537379337	-0.480515984059429	-0.397206016621251	-0.312304826804669	-0.231336408576541	-0.1577723594896	-0.0928257377154428	-0.0344160765092213	0.0228568599545204	0.0856986167722052	0.159031540041011	0.243823336628239	0.336895171465698	0.432086056979557	0.521538957091841	0.596620503024169	0.648815676745596	0.670858879700218	0.657795880567378	0.607534533527901	0.520846347919524	0.401138567259425	0.254273891133051	0.0883869228967101	-0.0866654331588999	-0.260556541002151	-0.424280930965439	-0.57172831061002	-0.700282292196539	-0.810341212155731	-0.904240082391253	-0.985025210753499	-1.055263545181
0.128884748616559	0.149357712598045	0.171840563763361	0.204564532604675	0.255786502303652	0.329839227557804	0.424058765609236	0.526723938578992	0.616105621708285	0.662111702978367	0.632700241784441	0.505039508996406	0.27710778696153	-0.0270635263976331	-0.362677463355031	-0.67775538227299	-0.927831352344158	-1.08498413190752	-1.13909451002558	-1.09389523392739	-0.962022663668618	-0.761767629951416	-0.515430079383679	-0.247415556515186	0.0191990738869502	0.266734608475747	0.485272561655455	0.671827995626415	0.827181517945693	0.952720463305875	1.04898680046172	1.11578263533452	1.15261579061789	1.15875125234587	1.13314956417214	1.0748495776292	0.983849788387395	0.86209119747109	0.714135243552446	0.547253137407413	0.370709786266903	0.194265301963052	0.0263804841994342	-0.127161529322913	-0.263806504417218	-0.384020648655639	-0.490562820087505	-0.587410967584255	-0.678547267188748	-0.766917715721008
-0.0838685587203461	-0.0539047996175097	-0.00115315934144368	0.0663981099308475	0.137791477493575	0.203832244294917	0.258950141027129	0.298938229184274	0.317048039433128	0.302644491858985	0.244754947239776	0.138874832000631	-0.00746967008975774	-0.174400216584968	-0.335157799792336	-0.464215012735317	-0.543667284839059	-0.565397269696866	-0.529528324498815	-0.441463114053261	-0.309574809833207	-0.144292362892548	0.0419310575021659	0.234880516256378	0.419950546871512	0.584523807604055	0.720196418980861	0.823541144477476	0.895083437970477	0.937357556569035	0.953203798160303	0.94485690798842	0.913716580808268	0.860538568323307	0.785889138411192	0.690685674993668	0.576572532088535	0.446008538841133	0.30218239096156	0.14893353147653	-0.00931374693055508	-0.167733417220114	-0.321465273309446	-0.466117123769026	-0.598326967473969	-0.716306957181817	-0.820197430419571	-0.911997366218911	-0.994970954037749	-1.07268961686327
0.305857390110128	0.401220405560029	0.484163820846763	0.551756810856657	0.61274169082954	0.678634692061133	0.748845494871351	0.801196802800476	0.796648113030192	0.697046291658234	0.485647173891235	0.17867133851174	-0.177834253286103	-0.523153294093778	-0.800892079321012	-0.973357165490275	-1.02685087125497	-0.968583143877727	-0.819215077157501	-0.60525369425329	-0.353547746009437	-0.0879927922126671	0.172301841720373	0.413746318914348	0.627732029002933	0.808876400154985	0.952886093212702	1.05523660174499	1.11128395537201	1.11744540168763	1.07261150337112	0.979124018738223	0.842950926459618	0.672857223572494	0.47872742309618	0.269795333166139	0.0537712697229418	-0.162786929346042	-0.373573732702354	-0.572247621459044	-0.753254067968867	-0.913197439918804	-1.05171711939047	-1.17121991950413	-1.27558785349652	-1.3685118212146	-1.45223686997358	-1.52728569375231	-1.59315667920181	-1.64929569620105
-0.182471507886554	-0.137711002907998	-0.0517451920119096	0.0609872509574857	0.178524531063307	0.27983757719472	0.351214580852247	0.38779034916999	0.390684636809992	0.362443324340493	0.303883264857352	0.214168651624632	0.0936939337003106	-0.0525112649424251	-0.213218719880033	-0.371989679323867	-0.509748926453453	-0.607762913966762	-0.650673715404664	-0.62958164096214	-0.544550990010691	-0.405360797664336	-0.229802040621489	-0.0399636188781924	0.142286286178177	0.299417803321689	0.421082648867552	0.505045463900607	0.555846491674027	0.581519507024409	0.589612250625897	0.584226205168425	0.56527689995242	0.529898978495901	0.474777566951297	0.397948132457785	0.299346272049781	0.180464023719726	0.0440717734868884	-0.105295990501201	-0.260317083344979	-0.410498727696662	-0.543717915402399	-0.649735909717023	-0.723921853320463	-0.768753044040528	-0.792055360994403	-0.80321812618461	-0.809711497395614	-0.815477596101715
0.0964192278181935	0.120578928460043	0.136632789059	0.141289739056466	0.136431013979846	0.13013953511146	0.134467742168309	0.160199217147698	0.210828689054418	0.278798442537829	0.346021116958566	0.388626422546243	0.384045156888595	0.317823201787053	0.187923431845234	0.00532106484302152	-0.208980919151326	-0.429204966142415	-0.630397114977377	-0.792653510860244	-0.903128172060711	-0.956012962910292	-0.951410023565076	-0.894160877708156	-0.793174424988538	-0.660874317376294	-0.511823620187917	-0.360099307105489	-0.216294630324161	-0.085822268573269	0.0304867632351423	0.134093553413799	0.226393144999882	0.307530571915528	0.376479477706885	0.431705093232991	0.471839888181842	0.496278635729096	0.505746500594653	0.502589066317768	0.490315022095681	0.472300051960024	0.450291028275677	0.423695352530592	0.390219043765825	0.347626320365042	0.29579248461321	0.238011934861531	0.180705906119948	0.131380854144833
-0.354863142337768	-0.325381288297604	-0.250570021211987	-0.152982225315552	-0.055637412833483	0.0347843207732935	0.13384791991136	0.269270731076739	0.461054153825175	0.704630984139603	0.967347092785048	1.19976585232325	1.35453847930878	1.40219128968236	1.33643698887901	1.16883739633724	0.918966272789647	0.607528141345488	0.255678271121482	-0.112145005401761	-0.467213826078954	-0.780230746146166	-1.02804264251953	-1.19913441729352	-1.29490137956108	-1.32668183176973	-1.3106509155867	-1.26300307166308	-1.19697242207312	-1.12202107277653	-1.04454273181107	-0.969003897359843	-0.898683523740517	-0.835844489868273	-0.78178215666626	-0.737278963260915	-0.703487550981123	-0.68263437940755	-0.677792299098366	-0.691544371237716	-0.724265021545525	-0.773246109167911	-0.833443636196159	-0.89941197174202	-0.967000792820722	-1.03359664280108	-1.09707447435812	-1.15490441382996	-1.20464637072272	-1.24541864470792
0.274628172973473	0.274439464065354	0.243224941806605	0.192330103156436	0.138482825162659	0.0964856341827248	0.0740457722549504	0.0701001828760719	0.0757601649928522	0.0769354518464798	0.0585165484364407	0.00968262363624423	-0.0715150270732352	-0.176772634504406	-0.290380878677988	-0.394743590174174	-0.475544855576019	-0.524337348881377	-0.53842577306406	-0.519448434915616	-0.472044049603978	-0.402993401196535	-0.320416138196762	-0.232589553558906	-0.146472934230488	-0.0664384870886414	0.00628940252938697	0.0732671837678204	0.137598816963687	0.202096754470485	0.267350211633317	0.330465113657324	0.385173224800269	0.423457295472937	0.438117786341745	0.425313845157344	0.386189196553679	0.327010213104013	0.257606929842451	0.188425106339609	0.127223995037216	0.0768956821065174	0.0354092114182671	-0.00234437318018778	-0.0419751152848225	-0.0874236972788445	-0.139759634527125	-0.197120436682478	-0.255822283509067	-0.312353389923641
-0.165757996981092	-0.163332623073177	-0.142378622009575	-0.110879839538673	-0.0788919387941666	-0.05323365413656	-0.0353838105014067	-0.02372704973246	-0.0177464803639945	-0.020489873275223	-0.0373928080457855	-0.0724899230684597	-0.124829260882903	-0.187553700745111	-0.250234757202382	-0.302965653642912	-0.339701685444107	-0.359017595293651	-0.362379147601498	-0.351734272325153	-0.328362361495882	-0.293486741545894	-0.249518445657411	-0.200357321817104	-0.150156222392797	-0.101428445170917	-0.0541450602807972	-0.00684795579475313	0.0408181642190452	0.0860609947933369	0.123050239256449	0.14518962622264	0.14797375943052	0.13067606706044	0.0962292609689432	0.0498682439476944	-0.00249314952262972	-0.0555113772141645	-0.10514718236295	-0.148997578188963	-0.186330040722722	-0.217839738559816	-0.245167784215039	-0.270329827473513	-0.295263833777338	-0.321638631100261	-0.350928155699414	-0.384598085445757	-0.424142522017825	-0.470802377108729
0.290485761885227	0.286345660291193	0.245133297498555	0.179306024227533	0.109396961445677	0.0554041078309767	0.0289923460435587	0.0293957261601496	0.0439055516769858	0.0525085508232016	0.0351949376290363	-0.0206395518199382	-0.115642754417456	-0.238615835215533	-0.370871770513746	-0.492467000945236	-0.5874257239925	-0.64626008372985	-0.665997038670374	-0.649102308527364	-0.602404013233233	-0.536020719565036	-0.461623837569709	-0.389714769638765	-0.326603518960682	-0.272578751891121	-0.222582314025863	-0.169372953062049	-0.107518943788177	-0.036014814718853	0.0415468544211459	0.118570384809101	0.187427105901128	0.241062899661774	0.274344291473138	0.285222222926775	0.275248065182579	0.248914468001262	0.211989152222824	0.169735050681224	0.125916216471405	0.0827967058298308	0.0416273713846316	0.0029870000113679	-0.0332511008561118	-0.0681319614456773	-0.103725269279242	-0.142946015996444	-0.188962992535461	-0.244169337147276
0.287294553136906	0.294029996086086	0.26597690605082	0.211688152276733	0.147005788950907	0.0875941254422693	0.0426074760279881	0.0125101668682778	-0.0088248323410247	-0.0297950162818606	-0.0569748041864955	-0.0926414342280769	-0.133963903950323	-0.173341846853216	-0.199778554732807	-0.201612354428551	-0.17039046747794	-0.10434700996624	-0.00934138213788742	0.103575805231722	0.222392978026541	0.337339411204078	0.441429772134183	0.529126917183648	0.595181007927497	0.634919454809083	0.645584174970783	0.627404659502058	0.583472186534346	0.518487548224744	0.437230492776952	0.34371418192613	0.241425849251484	0.134191410577477	0.0267103788584813	-0.0758475623124736	-0.168949343228736	-0.249814068408651	-0.318114762094766	-0.376234592588252	-0.42889048214275	-0.481644277388811	-0.538348690832275	-0.598837745205569	-0.658710214868215	-0.711782930709591	-0.753623496939018	-0.783638738160461	-0.804483059780078	-0.819818973851708
0.0280832393731544	0.0645850242609658	0.1048236761896	0.140974857251722	0.169266895620493	0.193110253261044	0.221185568812551	0.260675555545375	0.309343171078464	0.351609260696148	0.362129157905045	0.316302543823812	0.202760783873324	0.0308788369400903	-0.171378463347204	-0.36830879702713	-0.529798324596192	-0.639961210757226	-0.697769177185502	-0.711550009234188	-0.691965057236306	-0.647288543359914	-0.582221421557838	-0.499253300729293	-0.400754605776387	-0.290338775702842	-0.172901860689543	-0.0535631401840645	0.0637530846269644	0.177196944655973	0.286700042354646	0.392558082295026	0.493722322414035	0.58694173013867	0.667366797074439	0.730198186736458	0.772268102414631	0.792652176903176	0.792255936481771	0.772992651130945	0.737137877907123	0.686967342311416	0.624516831990845	0.551437812355406	0.46906673821256	0.378679589046478	0.281732101668637	0.179992372796188	0.0756537176240063	-0.0285758123638203
-0.122764119653129	-0.159546319569759	-0.20144250706738	-0.243225896260881	-0.266706915886379	-0.236039145043108	-0.10261307906188	0.176972395239426	0.614228143407696	1.16599808627191	1.73079727126274	2.17257944922129	2.36594390895648	2.24326262267001	1.82098553062334	1.19294865329989	0.496331050918193	-0.131212589175525	-0.584700602698145	-0.806945855972653	-0.788303985711327	-0.558183825542851	-0.173649038323813	0.292999133416254	0.767341539522985	1.18578100172992	1.50609837962248	1.71271934761443	1.81468914300948	1.83699274477303	1.80890553970519	1.75430650114552	1.68722560862933	1.61256252606397	1.52939563491887	1.43404825224763	1.32158603259961	1.1862034940316	1.02185582278337	0.82407228066887	0.592537203847313	0.332833852534172	0.0558464549611187	-0.22519993260857	-0.49842104388423	-0.75562663317814	-0.992479262477733	-1.20724453145454	-1.39957703037552	-1.5700672230552
0.403132176341711	0.398102510285852	0.345074863635925	0.261026893135406	0.170964992079334	0.0969630769699835	0.0508897619104314	0.0330349959265943	0.0348448373901566	0.0431385739007056	0.0444026110446625	0.0286034584286503	-0.00816780301899563	-0.0630376842522293	-0.127955000534938	-0.192897568243774	-0.249282897096956	-0.292099688493676	-0.320005480468613	-0.333832696583709	-0.334714642534239	-0.322832846441396	-0.297086455632871	-0.255682265118676	-0.197682491682326	-0.125085689252421	-0.0440584294654991	0.0361568492283724	0.106513473614121	0.161480559026187	0.200115644370984	0.224542946386899	0.237495639148197	0.240754546845389	0.234989667752193	0.220393429767697	0.197454686556718	0.167630010967851	0.133714303802154	0.0995095658067796	0.0685891537284987	0.0426579356335897	0.0205636100818485	-0.00122679652698269	-0.0268341472149451	-0.0589431262169384	-0.0978033381883911	-0.141790354973163	-0.188982534197144	-0.238544073394111
0.345907800494274	0.340101169416543	0.290987022855002	0.212582863454853	0.126407412567524	0.0520043105521037	0.000359592162556266	-0.0275898538404656	-0.0387646281824833	-0.044502337828779	-0.0572057720592176	-0.087272133989737	-0.140379389545649	-0.215696364768837	-0.305873616216107	-0.399327023343039	-0.484283310167074	-0.552750294997509	-0.602101190717966	-0.633291147343665	-0.647187237273975	-0.641945873620194	-0.613352796347142	-0.557558108153047	-0.474003586044631	-0.366647198617055	-0.242969122279019	-0.111417432099978	0.0214391126493944	0.152579897405174	0.281954846198664	0.409864589440171	0.5340249142195	0.648479800853074	0.745229928280105	0.817383092596862	0.861569471835072	0.878176230254955	0.869822219190522	0.839693999012263	0.790929678272991	0.726880128682939	0.651340139578849	0.568306459927903	0.481541241803727	0.394198155033457	0.308290436399858	0.223846172603785	0.138308926250437	0.0470907301049894
1.12580987553778	1.12737633941448	0.994482551202867	0.766697103788416	0.506064419317029	0.269424765403278	0.0907133500381762	-0.0212016474080629	-0.0752620602184478	-0.0900239478501856	-0.0881030214354561	-0.092329209039732	-0.122084122732277	-0.189594604667457	-0.296756112098781	-0.433522087058193	-0.579545744422361	-0.710255959058407	-0.805725667571127	-0.857592400947338	-0.869564008744594	-0.851437992396886	-0.811250999558659	-0.750852519094621	-0.666717747813673	-0.553838643808285	-0.409315227864064	-0.233805331072903	-0.0311928446177016	0.192052000136114	0.426673871356452	0.659728155624365	0.874435373291105	1.05247937969492	1.17886495882571	1.24701016597881	1.26057481661039	1.23019099977003	1.16703148712999	1.07809744900962	0.967195344980596	0.840595734784433	0.711425354214196	0.597142018436646	0.510541271772937	0.451110284169013	0.403955745191686	0.347656494045172	0.265672654521763	0.15383950973259
-0.0258433496557248	0.0296004955907651	0.108758611024046	0.198771921565409	0.283777052637629	0.352011646395971	0.400007132013448	0.431095198041535	0.44950248697741	0.454398259992521	0.43796621350885	0.388380260648423	0.295369965097845	0.155272099563815	-0.026156738554548	-0.233381617579089	-0.443008520833708	-0.627924827297048	-0.763106804985324	-0.831470436224547	-0.82762441073324	-0.758118382173996	-0.638282950888444	-0.487026610377009	-0.321524412535965	-0.153658910461517	0.0105831939154448	0.168802673417441	0.318445443759484	0.453878604690408	0.566044819037636	0.64489120798384	0.683058193463112	0.678549288914108	0.634881473321633	0.559050196101215	0.459127799049101	0.343202215317766	0.219748634786578	0.0979246695932149	-0.0137396937219308	-0.11011212413789	-0.191761350728872	-0.264780838890859	-0.337886060166401	-0.418469705901545	-0.509651455806695	-0.609183706516113	-0.709977774750368	-0.802056395265163
-0.0524970046663064	-0.0252320919178775	0.0267693091008037	0.104770993987155	0.206561197477029	0.325267154773786	0.447687210800176	0.55378143642718	0.6189599356074	0.619390346340626	0.53894309529056	0.375466514225216	0.143882612764489	-0.125783358626405	-0.395519315939216	-0.629078759430329	-0.800206575335907	-0.896073400909021	-0.915694967270342	-0.865912431326264	-0.757963061703824	-0.605871385479981	-0.425796682671893	-0.234853573155756	-0.0489194731510018	0.119711123138847	0.263551361665507	0.379467694961347	0.467011535097049	0.526490649487658	0.557587959278648	0.558989197989789	0.529160895641122	0.467970693455654	0.378267187806252	0.266318895496904	0.140602163116768	0.00953816228910468	-0.12048850923274	-0.245798692291435	-0.364786003537924	-0.4768226356273	-0.581476086279012	-0.678118456627459	-0.765589182159234	-0.841865964076099	-0.904213457116278	-0.950201096846316	-0.979221683395373	-0.993445482595344
-0.545150073387604	-0.618566898264976	-0.596941190856743	-0.426319589030312	-0.0669597656452631	0.478429963824147	1.13883869058053	1.77196785681504	2.19855813250928	2.26775397642504	1.92466447207748	1.24340201305926	0.403371896274917	-0.383204655297687	-0.956070903839563	-1.2593892031474	-1.33694569818482	-1.28118980146105	-1.17416886287262	-1.05664236492509	-0.934825871219596	-0.806294762095711	-0.679274980748836	-0.573375992773744	-0.50788482683538	-0.49067468145525	-0.515402837285909	-0.566054346362079	-0.623903409248416	-0.673288675697243	-0.705279883916671	-0.719279775361283	-0.722152194221947	-0.724573915403748	-0.735769744978656	-0.759301409916275	-0.792318858940815	-0.828427370276284	-0.861866399310951	-0.890120497569232	-0.913750654985581	-0.934487429127718	-0.953558946618042	-0.971429231391153	-0.988721603008279	-1.00732474553295	-1.03083156408825	-1.06398655388347	-1.1111894266562	-1.17436456219727
0.181133672115027	0.165138445664417	0.124417313740924	0.0710331322018269	0.0215249424578163	-0.00913663907324663	-0.0114933439478242	0.01703829665707	0.0718391887200633	0.140855375789543	0.205400276954732	0.243527717158188	0.235990211903356	0.172611303808567	0.0560851877526019	-0.0984920522437763	-0.26772611964599	-0.425499472297976	-0.548057080575553	-0.617882535869913	-0.626447104083816	-0.575677815968639	-0.477454449575606	-0.350623412385996	-0.216015329341656	-0.0910207913256674	0.0142785148363158	0.0978789491611418	0.163306438613523	0.215279135837288	0.256155299226237	0.285030801046595	0.299231658457039	0.296276613220049	0.274684089136472	0.233739876281414	0.173559133856479	0.0962665692202898	0.00757571466444009	-0.0828786914336314	-0.163484181145119	-0.22423798980943	-0.260082955385576	-0.272324661760371	-0.26787812855095	-0.257235655787766	-0.251940381109662	-0.261651391008675	-0.29100284819823	-0.337551325588645
-0.248394786683449	-0.197996676789132	-0.102535533773498	0.021635094332305	0.157455911922178	0.296349553157802	0.437759413910488	0.579452666841088	0.706958904936295	0.791392736674382	0.798691842760116	0.70542606225116	0.51220236515837	0.247170410893609	-0.0422903369158984	-0.305257930807691	-0.502264058872892	-0.612643520908697	-0.632211596326232	-0.564728922432625	-0.413415124103809	-0.177738275370556	0.142891568415287	0.540757359136001	0.991470912817461	1.45082380910528	1.86060968488385	2.16341525856652	2.32103481248525	2.32742486495963	2.20883498290032	2.01099797315457	1.7808712145922	1.55246813525269	1.34188995057864	1.15023025508374	0.969622903669101	0.788658584190921	0.596299259446402	0.385160444764452	0.15456383862331	-0.0875533246029408	-0.32512001253095	-0.537066647182819	-0.70210684825535	-0.803528395838897	-0.832460519559374	-0.788754670358516	-0.679690143528285	-0.517744546563276
-0.0893973646407078	-0.0234946008834612	0.0695746226445692	0.172696915862051	0.270096429239649	0.35438116143833	0.426584386385823	0.49041579938819	0.546153855086491	0.588767788960531	0.610786135145215	0.607016041088878	0.577575622734358	0.527499160050939	0.463855908921699	0.393115793717297	0.321035434944846	0.254759261949985	0.204206309814898	0.179748489610677	0.186318609909434	0.218073766878325	0.258813039752319	0.289673944961719	0.299651681161157	0.291595767643895	0.279775487903181	0.282018127044223	0.31313890584491	0.383414149703128	0.499687011859852	0.663986683005267	0.868067724396008	1.08837369362243	1.28825430562506	1.42980742544461	1.48976898141651	1.46947859073396	1.39248867895209	1.29211083433664	1.19758925154559	1.12661996965517	1.08554373898392	1.07301261774522	1.0825018095391	1.1026647325806	1.11793629722622	1.11188717360047	1.0730690918889	1.00036531324625
0.319033642154444	0.379299551067761	0.42523496089637	0.459302370594821	0.48800563854365	0.516984458307395	0.547013622413766	0.573350711922265	0.588444250737769	0.585891621782754	0.563148878925621	0.521896557925587	0.466874124310637	0.40475513257626	0.343671963764904	0.292460604291451	0.258417438164403	0.243939186105237	0.244391248314101	0.249652795456275	0.249388803868215	0.239120715916081	0.223335408140115	0.213876385283335	0.224763001452005	0.26606298032408	0.339114124721668	0.434520475586255	0.53382743200156	0.615071797653719	0.660732386820483	0.664673424786118	0.634424325039115	0.587526897400711	0.5440967567116	0.519456937410442	0.519700488452685	0.540853440376337	0.570955829882945	0.594250314743219	0.596675451122666	0.571170921039395	0.520509701591336	0.455889700598785	0.391767677311958	0.339855770108686	0.305619682622001	0.288581243276217	0.285142672547238	0.29165477234219
0.283214763397064	0.346462043106911	0.388983467289104	0.403290442632152	0.391360869812086	0.365973165270799	0.346869838944757	0.352267017834295	0.389485057152208	0.45000509894915	0.512365329826138	0.551859746443625	0.551878791616022	0.510729415067526	0.440640625764667	0.360523610342948	0.287597293943793	0.232844188428932	0.201763734279209	0.197758046161416	0.223778379305066	0.279860281868365	0.358450921189481	0.442486485506102	0.509961682398857	0.543627981791315	0.539764340139054	0.510147218079234	0.476390201059669	0.461083976326151	0.481156511335864	0.54551317484168	0.655070830459541	0.802379214806946	0.970518541289805	1.13398650476553	1.26436566236426	1.33991532939245	1.35397097319723	1.31650002226722	1.24749353063911	1.16658021939411	1.085499267994	1.00720931542069	0.930110362656908	0.852473794773967	0.773206037457243	0.689317874161829	0.593988125985688	0.478649605804485
0.318134671422402	0.432438042295896	0.538170110711729	0.617121435255872	0.658029481576647	0.660638232843574	0.634366089268712	0.593002851031378	0.549295894746197	0.512246368051877	0.486926677025781	0.474968857734584	0.474787253135903	0.482177185711913	0.491967522008751	0.500089458228415	0.504661943054084	0.50549673889932	0.502837864031292	0.496634452123332	0.486853497503442	0.474289504185177	0.461048440447381	0.450348178027957	0.445768013735312	0.450234221365131	0.465084946189155	0.489641026322044	0.521557334283248	0.557752362541128	0.5953423590687	0.63210373161539	0.666371334883275	0.696574719675984	0.720756653953695	0.736482742875339	0.741417505854453	0.734402111937137	0.716373036562008	0.690364045404691	0.660323664887282	0.62927213253716	0.597868395685175	0.564310285315415	0.525658222702272	0.479731665266559	0.426436613746454	0.367950972860758	0.30803057028742	0.251062007918734
-0.0454623497473742	0.0298806500150034	0.134110167803145	0.249502437991856	0.356247038904157	0.439767604011728	0.493879850520922	0.519434009815586	0.520954644211384	0.503879014216654	0.473382485059922	0.434358251185435	0.391652874634312	0.349929227504949	0.313121595514336	0.283941126470008	0.2638958587722	0.253825147108515	0.254476374974526	0.266603437384954	0.290412584249388	0.324667511180579	0.366137232290613	0.410076489919645	0.451868690427586	0.48908779094594	0.522777257897189	0.557223008347566	0.59851883137532	0.652815868663111	0.724831186048576	0.81650750252958	0.925565813304628	1.0442928154429	1.15959347195997	1.25527215952094	1.31643430387392	1.33442933089221	1.30996437265552	1.25271358970387	1.17765910945141	1.10016884832282	1.0320767389746	0.979756738302647	0.943717649558511	0.918895448158216	0.895550535326616	0.861351637545672	0.80491377129652	0.719933383321839
-0.532571135074701	-0.572787882053781	-0.545837619622493	-0.446701043873313	-0.273032539045299	-0.0176407643605449	0.32482160430367	0.736167982244331	1.15488748193854	1.48005331035787	1.60530250162907	1.46576390053154	1.0697492869705	0.497342631716168	-0.13008806015122	-0.689955619717017	-1.08932208911621	-1.27967290632546	-1.2591831092731	-1.06764866844458	-0.775026913491685	-0.462516281910365	-0.198912801123851	-0.0204398292022993	0.0773061109955126	0.132696307163654	0.201455296957093	0.337461051194101	0.575721215745522	0.919314044485321	1.33266147275775	1.74581663886006	2.07326859296508	2.24373589344395	2.22860555428691	2.05382987193048	1.78769262314407	1.5108707987635	1.28530820882746	1.13701077669677	1.05721847036929	1.01575780136871	0.976897257980095	0.911389894135511	0.803420812548464	0.653534402841933	0.477888381149425	0.303055634990537	0.156687657064218	0.0572707964276886
0.267219951290897	0.308241710159112	0.334873047844037	0.346390768609054	0.343168035081541	0.327018159364117	0.303332967474231	0.281726169886756	0.2720172265517	0.276612928722988	0.284980296870258	0.276118227005022	0.229367719095732	0.136786009290158	0.00838827512253608	-0.132748185938182	-0.260402572395636	-0.352354561342396	-0.391955232151863	-0.368416471388883	-0.281653647124705	-0.151339832848323	-0.0215366892161154	0.0491221099257469	0.0122180772147912	-0.14396140362176	-0.384535185369026	-0.64268310504724	-0.848995628859798	-0.956256915695395	-0.947029459386651	-0.826471295684118	-0.612295355429156	-0.331057247098709	-0.0201047614609022	0.272572642176818	0.497022076452653	0.617251065491402	0.626016158683291	0.549619294032364	0.440212175700297	0.36065045966237	0.369381545096557	0.509131203389455	0.79819027461847	1.2225023170313	1.73106775353066	2.2411953755876	2.65799910483182	2.90394230420494
0.181516121026646	0.25563927289844	0.327019249237633	0.379504920203744	0.401360134488485	0.393215912143296	0.37008637812398	0.354443745488168	0.364134715716595	0.403312134402859	0.462191835292882	0.524522412371009	0.576546734028003	0.611837315830127	0.630853961972978	0.637749195189154	0.637286011965643	0.632907992658914	0.625608847982006	0.613403319839119	0.591961363171695	0.556914089743285	0.507211694793296	0.447724899090883	0.389241006254856	0.345343011054853	0.327504026849173	0.340838080255815	0.382608852735531	0.444033520211883	0.514151049266223	0.583675231943866	0.64721023457075	0.703395489695707	0.753573867024536	0.799965736291485	0.844150763880448	0.886220038063279	0.924597785983344	0.956398362431022	0.978150282547567	0.986619233216635	0.97941872657677	0.955318541535259	0.914466383499002	0.858661591473856	0.791362592573203	0.716945686108784	0.639315948995494	0.560766266997386
0.233893699524177	0.294359198825873	0.351466202169615	0.401130171152315	0.441351060869243	0.47364342205137	0.502222369634929	0.529864079177241	0.552862691189918	0.559738287370149	0.536267276675786	0.474330325066919	0.378555404848168	0.266056655361816	0.159705260277037	0.0799315629474647	0.0402707729662842	0.0478381540527762	0.105385521121838	0.210528742418999	0.351184835864584	0.501432209389197	0.624168843117136	0.683145963194034	0.659419404273142	0.562349912930963	0.427817691116865	0.304525058422561	0.236334702359559	0.249286056197036	0.347035973443546	0.513062534922367	0.716166813017982	0.917476000154985	1.07895427623916	1.17274854646232	1.18845042075545	1.13476335081997	1.03468144005948	0.916995081288075	0.808335336207026	0.728153784374123	0.686323121123428	0.682065801624005	0.703965143697872	0.732097937837144	0.743193592249952	0.718067308269916	0.648670887295291	0.5415527091384
0.488737499129728	0.540496423604686	0.548740920582281	0.521503442128714	0.479759944825441	0.449704458758008	0.454054980110459	0.505712368472387	0.605150098711979	0.741303685904598	0.894935382466325	1.04329373494243	1.16498229514418	1.2439872611313	1.27192466022501	1.24814850297725	1.17830405710436	1.07242312397146	0.943222500366694	0.804406988837259	0.668552464605662	0.544843336831183	0.437749387849732	0.34758684279178	0.272714115999596	0.211898591215378	0.165340347083317	0.134020477718947	0.118331523102997	0.11721261262237	0.128274406334705	0.148585391933282	0.175568187177675	0.207617895768782	0.244151993579524	0.284894563373322	0.328648973746377	0.372449245843521	0.412035002441965	0.443705813091006	0.466444730574761	0.482831957322367	0.498042788539782	0.51747893859855	0.544363016311444	0.578477962691246	0.616422791689667	0.652956349104896	0.682694590262831	0.701587744881727
0.196885864279779	0.254348158045036	0.30414507104915	0.340972498760139	0.365097293960784	0.382357476099693	0.400963808106575	0.426634922192391	0.458686337618897	0.489218227315585	0.505936908137758	0.497305671428704	0.457485166972302	0.388625407032268	0.299742223384995	0.203622623517853	0.114052293666898	0.0443179261312998	0.00589225969983541	0.00582480863097553	0.0432181152430956	0.107311645986789	0.179690050972417	0.240597989967328	0.276374182106017	0.284168276623606	0.271991488797402	0.254989498336616	0.250286852473266	0.272181875776058	0.328182448787085	0.416014818260071	0.522572968072533	0.626471902839216	0.704814520398588	0.741940869696984	0.735554321681195	0.696445252967922	0.642155002033005	0.588998727815035	0.547266225845046	0.52107900641041	0.510692069009393	0.514163867869387	0.52733542978377	0.543502539405391	0.554674157330076	0.554631132416663	0.541968771567322	0.521017908432897
-0.0441482203963749	0.0462466644630831	0.165748435786208	0.286046109757805	0.376705524401675	0.419565655698078	0.416377671128334	0.385356850098578	0.349960684992949	0.327694422234754	0.325056975703728	0.33926547185377	0.363119237783033	0.389108623304716	0.411419181452219	0.426698728237543	0.434601706292742	0.437965551141702	0.441793663731776	0.450911350468315	0.467463205674316	0.489906453553211	0.514175833430281	0.53609758247482	0.553376441466287	0.566126763394877	0.576123240243625	0.585558571635113	0.595904003713172	0.607131674647158	0.61751049855543	0.624144336328016	0.6240472370683	0.615147940782774	0.596722266505823	0.569276257921931	0.534226472351058	0.493572541624612	0.449521002880192	0.404064293775072	0.358686910661913	0.314298314970544	0.271246408201381	0.229229748156634	0.187236752340068	0.143885095600732	0.0982789910920433	0.0509362406290609	0.00407558514801854	-0.0390878284668623
-0.0165419177972785	0.0809135456860108	0.208236107615875	0.342453237928542	0.459784890130796	0.544856193360451	0.594161657158611	0.613316217264836	0.611432720650036	0.596393207627566	0.572877235918987	0.542938891094613	0.507791254831742	0.469359532343834	0.430849637130326	0.396518020391036	0.371301173549298	0.360647009634472	0.370168101346689	0.404363017699702	0.464127213715927	0.544024442175986	0.631412519458728	0.709213886472496	0.761944638929318	0.782062763644179	0.773102541394745	0.748134399675494	0.724946322515362	0.720559042018922	0.746797666303672	0.807254217407542	0.895645946329055	0.996222145059781	1.08717391278421	1.14693782223511	1.16129890407514	1.12796285311204	1.05624078569731	0.962340012617762	0.863297207681543	0.772739403588916	0.699478039492987	0.647608131792977	0.616394426388851	0.599785513141777	0.587010938673722	0.565623371365839	0.526617228425171	0.469486182113721
-0.201264070775713	-0.143710891568973	-0.0511687353863569	0.0485378927915375	0.124957118472419	0.16126130157916	0.162484785971035	0.15069316475513	0.151183744093453	0.179171556453076	0.234468898491779	0.305160562206951	0.375838214361635	0.434943796718378	0.478302356135465	0.508916445170203	0.534445830818885	0.563673588855046	0.602945998679956	0.653699704041109	0.712147807717465	0.771282084465612	0.823949407306646	0.865123568102486	0.892328011713782	0.904729154685325	0.90226095035909	0.885576441427311	0.856410935374135	0.817427532204847	0.771291564071231	0.719718297111608	0.663362866318294	0.60254759311419	0.538005155418455	0.47096635610659	0.40274419277647	0.334465337123739	0.267313872763476	0.203028961994833	0.1441249796909	0.0935699816062415	0.054134782737432	0.0278454612405728	0.0157605457811115	0.0179024300142013	0.0330590922258303	0.0585279326858495	0.0902979410299892	0.124024571642072
0.154385519947225	0.23174729563784	0.31763122978662	0.402139248760333	0.47578154604723	0.531955578502262	0.56786485040292	0.584031743768028	0.583209254722987	0.569353026531046	0.546875991272916	0.520150291035255	0.493180690472949	0.469375909519096	0.451345921184359	0.440723174574447	0.438113709780117	0.443274687316677	0.455385372793308	0.473040362860147	0.493751236714667	0.513404910061925	0.526683912397388	0.529063457603966	0.519658593389197	0.503079917506747	0.488832924290538	0.488506507450255	0.512440497116706	0.56734225925668	0.654879184733294	0.770471925438188	0.902453172346465	1.03324717440643	1.14396858659787	1.22134975786118	1.26342401385588	1.28055092114526	1.29122124296663	1.31506180370394	1.36618653222496	1.44857344251501	1.55363282853821	1.66031068025895	1.73917716279564	1.76135000126762	1.70969375315536	1.58635939627391	1.41164410453311	1.21474923444151
-0.907369506705266	-0.852013070220839	-0.661599258785698	-0.370962709005819	-0.0357286043823745	0.288710084873837	0.559016809888564	0.745826698081029	0.83352512000679	0.82301277370486	0.734745236935759	0.606303737764191	0.4827990079826	0.40382888171725	0.392300816996333	0.448628955980995	0.551707373855746	0.666621838706688	0.757103977627191	0.798316951048236	0.784696750121455	0.729740407633697	0.658525948675201	0.596735303201481	0.560695658348597	0.552030756741418	0.558756806466161	0.562260584567354	0.546965099320646	0.507982076919416	0.45300331586427	0.397823298371977	0.358258679284789	0.342819996229331	0.349683740346075	0.369090253561346	0.38949974848506	0.403887978601721	0.41253224417814	0.420866714285029	0.434239991495497	0.453364760218848	0.473406587379032	0.486816780087255	0.487553953095395	0.473993822112082	0.449318513778969	0.41991399021944	0.393064152485525	0.374991335862522
-0.320904586394557	-0.240379324755531	-0.10047239917359	0.0681889902916952	0.23072697680548	0.364573688431292	0.466502722962172	0.547685134461814	0.622455725934205	0.698713770973238	0.774564539519806	0.841014338487424	0.887517909902205	0.9067818485201	0.896759455294394	0.859970633774872	0.801750873215171	0.728938302758576	0.649177928560144	0.569894551014333	0.4962888151655	0.429234129091715	0.364987746315946	0.297742707070129	0.223811604173635	0.144830546389586	0.0682025626973393	0.00508169431152153	-0.0325907611761886	-0.0349756145799138	0.00286947759918846	0.0783344114351582	0.179828927473897	0.288239238575342	0.38185581221257	0.443198152173544	0.464646006062672	0.450179480902027	0.412589031167821	0.367828543874604	0.329290264752527	0.304225951827905	0.293089804295146	0.291315409620526	0.292398384527153	0.290962723470213	0.284619998214184	0.274025681261711	0.26148794518781	0.249278259518481
-0.18423212813483	-0.11682913413905	-0.0076737359352955	0.12401464457793	0.25731035219897	0.378772005692714	0.484751758051433	0.577199154147619	0.657831954680948	0.72490640020929	0.77329593184126	0.796236428815006	0.787294856238821	0.742287522410624	0.661191314676802	0.549454111018777	0.417748707956355	0.279963921667117	0.150437886354669	0.0417807526410849	-0.0362726880641224	-0.0775279808367736	-0.0799578115833304	-0.0458197429758495	0.0195806760021371	0.110483328768362	0.223344492678761	0.357890538231246	0.515766500062994	0.697474963975075	0.899237316845971	1.11132376450202	1.3186550325112	1.50358965251286	1.64994908934577	1.74664637008421	1.78931742365098	1.77948806660162	1.72237960204588	1.62507156026075	1.49581905177286	1.34392411867483	1.1791866106805	1.01077474277803	0.846147171495396	0.690511737604439	0.546674461134517	0.414995162620204	0.293618864653206	0.1794043990487
0.682397881552837	0.681125939751051	0.607982224266209	0.49489295833549	0.38551963333544	0.315690243407829	0.300578383123793	0.332893818040215	0.389510317883366	0.441695317406621	0.465124195952799	0.447130976185983	0.389405786983168	0.305567382616807	0.215010616090302	0.136051281835571	0.081376915276669	0.0570586013686438	0.0641800037417573	0.100995445980316	0.164014198530867	0.247802455987692	0.344473819612897	0.444058706202915	0.536238179288335	0.612865826860011	0.670057902850673	0.708865910827816	0.734430293648584	0.754269358983858	0.776397132404897	0.807507138863421	0.851194524010183	0.906454201573175	0.967122498488593	1.02293851308348	1.06228937398591	1.07581600427192	1.05948197638648	1.01585639723946	0.953153933320995	0.882520609261588	0.814653679773225	0.756914640705445	0.711753250332639	0.676751534056464	0.646129458993336	0.613205847013269	0.573035426709362	0.524292363529292
0.091232894196966	0.146578837520013	0.207356026613887	0.262251822638151	0.301793801859754	0.323913427405792	0.335328887575656	0.346950468650707	0.366324372930284	0.392843109157199	0.419100973194458	0.436396490654283	0.439275669941436	0.426077769436978	0.397066755229492	0.353746025123138	0.300475114695997	0.245805415680893	0.200437007445009	0.171953317103554	0.160005418479531	0.155880365908459	0.147260585830095	0.125255152343667	0.0893078469391667	0.0471676420711108	0.0103646041921017	-0.0117010000042965	-0.0155400912261108	-0.00358348842204758	0.0186242191234063	0.045644788061745	0.0738372796665995	0.101157983212609	0.126040102628829	0.146611549497916	0.160879521186097	0.167644753403298	0.167396802732852	0.16249578939795	0.156433617333916	0.152558732402048	0.152961319425528	0.158021398661334	0.166637885193379	0.176836087201669	0.186476687805023	0.193915298232137	0.198454936338124	0.200398437785587
0.149866410092001	0.17889165674787	0.196015240944113	0.201409688916347	0.20172047643128	0.207761795850894	0.229318182490884	0.269585801795815	0.322279819388194	0.373160143183991	0.405491397061186	0.406966426103616	0.374786737265829	0.31636116979786	0.245364811523913	0.17562356975475	0.116582421358459	0.0727481071701944	0.0463420753070422	0.0399670884842803	0.0564012455050797	0.0954450278912685	0.150744726057348	0.210136477078267	0.260516808174325	0.29442170026182	0.313662984548493	0.327387741244958	0.346224257757775	0.37693784700158	0.420866895619189	0.475757247778053	0.538025946700074	0.603057208681875	0.663811468307088	0.710113974791278	0.730679278914382	0.717583779557191	0.670544723601722	0.598050815549045	0.514475602731687	0.435044794258961	0.371612698030304	0.330934979397897	0.314977837700164	0.321775269516099	0.345991939978859	0.379554579234127	0.413122616920141	0.438481933295294
-0.219663239799338	-0.220616307318372	-0.185543551404839	-0.114101699425294	-0.0129185649502987	0.105809603753689	0.225409281625666	0.325916330226718	0.386722045070391	0.390992302109926	0.330342997985028	0.207571986758311	0.0362282139262397	-0.162552103302811	-0.36442330382267	-0.545914001513783	-0.687517756213154	-0.775888520683182	-0.80538971704967	-0.778846811112114	-0.707052205211601	-0.606731567962776	-0.497143182011416	-0.395977722846352	-0.31565563386389	-0.26128098229266	-0.231039471397263	-0.218761459330388	-0.21738155749619	-0.221823697822399	-0.230377893684685	-0.244324350447823	-0.266072888899207	-0.296562237533866	-0.333181082095082	-0.369588563251637	-0.397963426197933	-0.412603051681876	-0.412602411544873	-0.401768143614772	-0.385844144172855	-0.369003897496301	-0.351884907101064	-0.332098401010822	-0.306389590467899	-0.272772036830143	-0.231393396471288	-0.184021897867756	-0.132950913311492	-0.0802154983269557
0.157438933632253	0.0973084722971313	-0.00358688629993215	-0.121497075262157	-0.219238267118096	-0.256963106633018	-0.205472803144357	-0.0586618777032356	0.158874455902189	0.393653989151334	0.577133696231571	0.648393268772936	0.576245436809273	0.369970241101763	0.0736586420768399	-0.251678267388798	-0.548270026430844	-0.775270987761258	-0.913168693864582	-0.961472687407428	-0.933706800413035	-0.852122882679712	-0.742645760398794	-0.630001284999315	-0.533450717810833	-0.464035022965735	-0.424118981718645	-0.409308274146164	-0.411818921125455	-0.423765609888284	-0.439111520545601	-0.453987836445439	-0.465959254321066	-0.473091627412953	-0.473517608895139	-0.465845278068618	-0.450207623453042	-0.429152737318006	-0.407472125699176	-0.390765804379482	-0.383474677326706	-0.387373443678831	-0.400989683384587	-0.419871066949808	-0.437591898860474	-0.44748064980373	-0.444699465119653	-0.427806675599352	-0.39902916445979	-0.363184254810375
-0.341940989711536	-0.348942706792978	-0.311376272322439	-0.234135392610298	-0.128570859714758	-0.00664698751421503	0.121805412225254	0.247502092879599	0.358276918374416	0.437492716193499	0.466400737269666	0.429867387858429	0.32277286476965	0.153838454208154	-0.0551755919692721	-0.274744158197366	-0.475127576376577	-0.633152582203757	-0.735881348860891	-0.780641189714718	-0.772688284779619	-0.72236270093517	-0.642790832335972	-0.548068543867719	-0.451502547529594	-0.363903776563017	-0.292394630315582	-0.240237417244019	-0.207829110525336	-0.194374643829654	-0.199174812490871	-0.221550003313348	-0.259449523276272	-0.308031602877261	-0.359724305296201	-0.406172064038883	-0.441009306715506	-0.461792511741983	-0.470018042321852	-0.469387307988184	-0.463495166988528	-0.454262007661432	-0.441684299050962	-0.424518564700505	-0.401132875798997	-0.370090834767523	-0.330511969499676	-0.282383251517942	-0.226801812110102	-0.165941323958192
0.035472702177984	0.0386778076936672	0.0503066365539921	0.0761198596812049	0.114806049448215	0.155016175700843	0.17870207992597	0.169864597024802	0.12343033669348	0.0483378817428787	-0.0372327498464884	-0.115237327768758	-0.175757129839041	-0.219164805346682	-0.252302558283166	-0.28222287973499	-0.311773627694194	-0.339093332198056	-0.360069692799486	-0.371321259121015	-0.371868148672471	-0.363171882356675	-0.348240688531886	-0.330622216129427	-0.313738930428642	-0.30057907110442	-0.293478090045589	-0.293780925322115	-0.301498800141631	-0.31523990687288	-0.332432752721242	-0.349526330980478	-0.362007486085957	-0.364609611792005	-0.352262972396153	-0.321790640296644	-0.273585950109334	-0.212260072102752	-0.14571736671558	-0.0829475597423797	-0.031483846929588	0.0044403416431531	0.0245195158369899	0.031947268465475	0.0324212771817223	0.0329512436618488	0.0405354527509495	0.0606039044208531	0.0953243432698128	0.142391648827939
0.00165269619275339	0.0175668342975762	0.0290749989676357	0.0297182014854741	0.0187290463554237	0.00360053660706213	-0.00155609089788714	0.0184785250682363	0.0724962614333066	0.155986341634886	0.248411182565884	0.317822006408159	0.332787067342025	0.276358396292628	0.153946837778679	-0.00988025485372082	-0.1832932596795	-0.33989587774725	-0.465076272260687	-0.554490609543644	-0.608531265733241	-0.627922069736947	-0.612997179436577	-0.565718454291553	-0.491799641299781	-0.400991221266446	-0.305342861865322	-0.21653995788138	-0.143607548055863	-0.0917336828449654	-0.0622659959072239	-0.0534420978584781	-0.0612783709012204	-0.0802764676458204	-0.104050220645832	-0.126264254806487	-0.142099047832495	-0.149870816671362	-0.151876135178405	-0.153555484269131	-0.160914509328933	-0.177397560013766	-0.202046652786025	-0.230058708558089	-0.255231182155807	-0.272689144071882	-0.280539592682691	-0.280098795496389	-0.275003560773842	-0.269624649585889
-0.15927125801944	-0.187660390675809	-0.20924083796177	-0.221521413309372	-0.217645657368247	-0.184109751689391	-0.10362502972852	0.0361707612732991	0.231731068997669	0.456764621467335	0.665157446402118	0.804622635484712	0.835785198640377	0.747421165423122	0.560060134516994	0.316726284474367	0.066714496719672	-0.149070561330653	-0.305690078939299	-0.394424581753583	-0.418881701870598	-0.390253849953256	-0.323332008621337	-0.233469015499058	-0.134374863108831	-0.0368821811270536	0.0511898423407558	0.12440386921596	0.179014724802655	0.212738576792625	0.224874908425585	0.216268029961062	0.188818910852898	0.144865674170575	0.0870493008265322	0.0188130934163813	-0.0551829690444749	-0.129681746275455	-0.200473992814162	-0.265802895306664	-0.326241330528053	-0.383166444577099	-0.437239263565374	-0.488043030812707	-0.534734185357029	-0.576773223827788	-0.614150184656585	-0.647228496339864	-0.676539989243229	-0.702593689934679
0.39519375167434	0.36803575414564	0.285114600942603	0.177054775536862	0.0936566357732159	0.086054142607215	0.185188827579356	0.384609156540021	0.635346737610982	0.857974020658942	0.970187730542964	0.919041910715088	0.701922103500647	0.365455614567636	-0.0154492581666482	-0.365265029201932	-0.62829230910989	-0.776157148603424	-0.805392904391	-0.731132165909238	-0.580633628374555	-0.38726066134655	-0.184586404610143	-0.00105095455269372	0.143822998886649	0.240990430372814	0.291202920569193	0.302445268353009	0.286112407601001	0.252954103477206	0.210088903321764	0.160086148748735	0.102229850386049	0.0350627529814817	-0.0413054912254577	-0.124420446483795	-0.210441683307964	-0.295789564207774	-0.378090803742441	-0.455940395884989	-0.52816832271806	-0.593497510688443	-0.650680028293226	-0.6985673716737	-0.735919153137329	-0.761487867273695	-0.774874002469599	-0.777696542606831	-0.773924169836941	-0.768707087273689
-0.203170895469445	-0.223077047335344	-0.22304740492789	-0.204907216310798	-0.17217441536697	-0.124039047786596	-0.0522339403791684	0.0551410558303565	0.203498812836683	0.381319564400488	0.557169935548023	0.688263638675901	0.737310689868901	0.688484482025886	0.553482052694424	0.365019218095463	0.162798561445902	-0.0196951665759428	-0.161798290477304	-0.255178179582467	-0.299572011460359	-0.298662617508961	-0.258207311785863	-0.186212753714799	-0.093577665892833	0.00629833635657402	0.0993838912500435	0.173677871400894	0.221446921537121	0.240071314291883	0.231338166694686	0.199839170627786	0.151358861075091	0.091700153642243	0.0258471330671243	-0.0427136265895467	-0.112357509190562	-0.183006025352808	-0.255009983499229	-0.327671287791867	-0.398276066987853	-0.462426507870719	-0.515713105989901	-0.555763678970463	-0.583246983369661	-0.601082097960859	-0.61250328099885	-0.619542156242594	-0.623012064539584	-0.623626559876946
-0.438522740653168	-0.392112558455222	-0.268267512740374	-0.0948364182931574	0.079252155585956	0.20356767378761	0.249377474833415	0.226351670978952	0.183440155998494	0.189386101991673	0.297923944928371	0.513688309678531	0.779176806119737	0.994200571576351	1.06003466333124	0.924016539890838	0.599817229258495	0.154974835926611	-0.322412285882368	-0.756725666088972	-1.10255050502683	-1.34516725251982	-1.49118715986801	-1.55776433056846	-1.56473519140278	-1.53010509942828	-1.46801169255294	-1.38865241362418	-1.29972397126797	-1.20827601533541	-1.12157606605564	-1.04634762246873	-0.986993870422931	-0.944120822415865	-0.914458828350886	-0.892483439732179	-0.873094518898238	-0.853999159944332	-0.836402922437416	-0.823515356605519	-0.817815446502298	-0.818954287280178	-0.823736878746278	-0.828066707130915	-0.829320444898692	-0.827464841702741	-0.824321353473704	-0.821741401844037	-0.820072158001658	-0.817874394272121
-0.452840785868441	-0.48997841304567	-0.478131899473671	-0.4208244946779	-0.32963454030768	-0.215270510060385	-0.0815045666226823	0.0733579556168401	0.248371180923533	0.431104934699529	0.594994436288748	0.706132983550041	0.7366342637255	0.677135261983718	0.541267266714832	0.359986260046397	0.169841980953855	0.00199599694351333	-0.123469801775015	-0.197938429814041	-0.222117259171236	-0.203721624522008	-0.155368304098423	-0.0919486748513048	-0.0272827458158824	0.0289243543780922	0.0723185554011822	0.102690849961268	0.121259270113189	0.128326709042862	0.122749169292041	0.103161557168063	0.0696361080230879	0.0243817401749423	-0.0288956690175914	-0.0863287938965335	-0.14509199790459	-0.204083520065223	-0.263998931970682	-0.326649318983303	-0.393471059380278	-0.463770607411341	-0.533856970846909	-0.597979291671082	-0.650786669215496	-0.689819370392991	-0.716474100606339	-0.735022751636251	-0.750501922526125	-0.76663170088506
-0.0356421380049263	-0.0471025306966907	-0.0456797773885132	-0.0174770748457118	0.0527594174402325	0.177325313439541	0.358918998719093	0.58281793108506	0.812105593110508	0.991849698063156	1.06478784308284	0.993255724216216	0.775850254188577	0.449027321654449	0.073169445263983	-0.28798286679003	-0.583736196466372	-0.783563633878241	-0.876753052609308	-0.868965994516886	-0.778236853261947	-0.63049222261007	-0.454347393018043	-0.276061955179236	-0.115973110151545	0.0131023974969571	0.105862979208756	0.163260449199372	0.190095385991492	0.191977478984536	0.172853284160338	0.134284393826679	0.0766617703299383	0.00131107297837086	-0.0880625823272029	-0.185516945579417	-0.284246024842192	-0.377971002221047	-0.46149517908459	-0.530698526782961	-0.582860966617599	-0.617616891855327	-0.637754250043121	-0.648760456482056	-0.656907861004047	-0.666944964130969	-0.680858879733169	-0.698279165873521	-0.717776473132609	-0.737878504120265
-0.329717838731927	-0.370407022270281	-0.380878509850221	-0.359533296042002	-0.307593281598069	-0.224207758486786	-0.105227371092804	0.0519132791469824	0.239877677638554	0.435988318361212	0.605068979606545	0.710826262577695	0.730180832046939	0.662632546256253	0.529675921436334	0.36534821781892	0.203800247732282	0.0701894229554935	-0.0223275129782607	-0.0708934499968663	-0.0797386393004763	-0.0576506674870287	-0.0163251303826768	0.0312864625491618	0.0732385460400439	0.101174239902548	0.112218588940285	0.109060387253801	0.097789201874732	0.0843189422210524	0.0712027477676433	0.0564286623907148	0.0345144141622213	-0.0010306738861981	-0.0551422513200341	-0.12935791540858	-0.220991245579816	-0.323384189925629	-0.427193317017075	-0.522453453489382	-0.600918934008168	-0.658048911024197	-0.694001608820168	-0.713132149161459	-0.721957564387468	-0.726380318429074	-0.72958072671869	-0.73166607263922	-0.730983495117139	-0.725955479988769
-0.507816091738262	-0.513285709586833	-0.463221987801695	-0.382302531696904	-0.305534552710675	-0.25688555454175	-0.230865320816031	-0.187855148991135	-0.0678760231842534	0.180717318909537	0.568751459874558	1.04556004224017	1.50373193125155	1.81244994360512	1.8669828401398	1.63050125765566	1.14666971460539	0.517933948503525	-0.136015677443094	-0.716532235041863	-1.16510967050143	-1.46218601561237	-1.61509262511195	-1.64552148657268	-1.5815578594104	-1.45389037482353	-1.29358665036875	-1.12947283943829	-0.984837291481249	-0.874393782454576	-0.802712776181677	-0.764911013523711	-0.749692044366253	-0.744012462005724	-0.73785533448569	-0.727254825981535	-0.714347262227216	-0.704709205661182	-0.703656573669624	-0.713514732872246	-0.732950723137424	-0.758091838379895	-0.784353449261898	-0.807994896999455	-0.826938432996309	-0.840769763270733	-0.850066771841383	-0.855501191220691	-0.857360732422362	-0.855814214970603
-0.423193395458293	-0.467376081408858	-0.472490831372622	-0.438446184605831	-0.369505348998249	-0.26973617366896	-0.142021261476074	0.00879179341229894	0.171653066449474	0.327844929491974	0.454117574675869	0.529314570114469	0.541381155607688	0.491445558622884	0.393152324556446	0.267815504606185	0.137953457872048	0.0221417019365604	-0.0673250038539206	-0.1244566137165	-0.148657649312264	-0.143671912235083	-0.116270468349783	-0.074482718527186	-0.0257331617178528	0.0244038947262935	0.0723452432490142	0.115583785530238	0.151340466941987	0.175760848901305	0.184369949925072	0.173552425276428	0.142009946773095	0.0913298118197071	0.0256901172163906	-0.0488245720397019	-0.125215279403026	-0.197123152633781	-0.260661446597135	-0.315397168030837	-0.363506442421133	-0.407516985253316	-0.44837752127833	-0.485389347406595	-0.517834173938074	-0.546546831161376	-0.573818112834104	-0.601759526436388	-0.630788867126294	-0.659578072162371
-0.0457730794521472	-0.151302497827691	-0.296420769095958	-0.456533476509373	-0.582928797681297	-0.603313153240212	-0.434384551139202	-0.011892736189554	0.666927614105975	1.50921379032579	2.32844338294966	2.89695353642474	3.03247377358394	2.67477088212257	1.90882295178337	0.922750534167856	-0.0712796419064792	-0.90736583082308	-1.49664976261915	-1.81881167241023	-1.89617119969269	-1.77256923357691	-1.50475357602795	-1.15978726927238	-0.808465725707275	-0.511670083790564	-0.305795033311855	-0.196403480129917	-0.164126177596051	-0.178655624607714	-0.212368682237781	-0.247324621619528	-0.275173658786689	-0.293759750228053	-0.304236883680015	-0.309771190742758	-0.314682976690734	-0.322960559421566	-0.336509765549418	-0.354331293375646	-0.373247500711035	-0.389622865902893	-0.400945121206377	-0.406536238350355	-0.407411082248833	-0.405616564895827	-0.403258378011332	-0.401469113682068	-0.399932533436294	-0.397538582653833
0.0461456823874134	0.0434232564726234	0.0330991188046084	0.0146588934376797	-0.0119051021477113	-0.0453674318957049	-0.0821699779331345	-0.116269398098477	-0.140723497480189	-0.150334174754387	-0.143701888751669	-0.123464912316072	-0.0948267755846055	-0.0635556857701682	-0.0346764822404311	-0.012181436560148	0.000881474612323979	0.00273630004352181	-0.0063550970025288	-0.0237275668220674	-0.0451302398744844	-0.0664706204514471	-0.0852355137739365	-0.100492667895328	-0.111639822923871	-0.117238730840126	-0.115188278823708	-0.104193756949841	-0.0852091684206811	-0.0615136928701303	-0.0373494938622345	-0.016316768041485	-0.000715005148018707	0.00814587912385068	0.00962072676892312	0.00410636316642445	-0.00623095968623993	-0.0173820888077391	-0.0246430858468389	-0.0245224263886824	-0.0163137001047382	-0.00248060628570081	0.0122420638130418	0.0225069991534719	0.024098047751495	0.0152491300082109	-0.00280046313836537	-0.0262298813276768	-0.0499788887837833	-0.0694951437531221
0.103104244893773	0.0949063538469581	0.0757003551541809	0.0522775970777569	0.0314631916616414	0.0168025420970058	0.00790152120727992	0.0021434848710311	-0.00315169448322577	-0.00965102446221524	-0.0179917382552712	-0.0279324345651438	-0.0382552241425404	-0.0468739231205592	-0.0516600176995071	-0.0516926177026876	-0.0480007840835472	-0.0431768469069398	-0.0401440868253813	-0.0409465968303202	-0.0462305391369423	-0.0554629124595424	-0.0674909091341898	-0.0810464510182925	-0.0950704632187926	-0.108919161864529	-0.122473699391887	-0.136075522691043	-0.150273748895491	-0.165509374837197	-0.181824679222113	-0.1985664410875	-0.214164850725366	-0.226329179198968	-0.232881492063153	-0.23285369630856	-0.227062618109162	-0.217695956136604	-0.207177994080483	-0.197047526444511	-0.187493704837011	-0.177747251722845	-0.166999946048281	-0.155214878682054	-0.143323426574806	-0.132794911147929	-0.124993153372096	-0.120747234038356	-0.12023564647225	-0.123024624753768
0.496605654392002	0.54108662259657	0.527410729244668	0.458004209624546	0.352201854777405	0.240023702976813	0.152503420178415	0.112132011528631	0.126481851599141	0.186954157783345	0.272868624953178	0.359159383742592	0.424641493597493	0.457788158762049	0.458171760808897	0.43368905830161	0.395565764643366	0.353871401093937	0.315392476534235	0.283905546417546	0.261544094749696	0.249830774854549	0.249751103320702	0.261158325433256	0.28222116147204	0.309448777306795	0.338365320702378	0.364576320640078	0.384891770004184	0.398140040270039	0.405256399331819	0.408426451174032	0.409638639623672	0.409497599412745	0.406995899647661	0.400229692832245	0.387478030806541	0.368076337218149	0.342817212646365	0.313786519109138	0.283640978248324	0.254613756623367	0.22783298892376	0.203378231828864	0.180858095169944	0.159844622244716	0.139812881985348	0.119966438684087	0.0995597992206243	0.0787050182128629
0.741916434275532	0.772516662567441	0.722072005546654	0.610901550331676	0.475106129329218	0.349731199951039	0.256697845735008	0.202644044791815	0.184015422297663	0.193273654595987	0.222116181297633	0.26159884743179	0.301377443927443	0.330106238194954	0.337679659960284	0.318697093318566	0.27554789463033	0.219056517824229	0.165402853847226	0.130179360700067	0.122643042902153	0.143445986095775	0.186863970323648	0.245509118809544	0.314121534590576	0.390188159475177	0.471697795729654	0.554343285258521	0.630626008915065	0.691680542017521	0.730544732951636	0.744627054579427	0.73587198895187	0.708805036875043	0.667931153382458	0.616110921272942	0.554679358953726	0.484885424524853	0.409445524506017	0.333043556907124	0.261366864946874	0.199231936637052	0.148938588797446	0.109823982655682	0.0791415837307822	0.0534482897553387	0.0294590130846383	0.00411577901369125	-0.0253546678971472	-0.0605759040073105
0.0759705390499564	0.0945526669051856	0.108161172923859	0.115982976472959	0.120686565682299	0.128010644317954	0.144737062098995	0.175889389514655	0.222336122690187	0.279789526757739	0.339722518703775	0.392044957451518	0.42850920230551	0.445200359560143	0.442843165513948	0.425081674001261	0.396240988331612	0.360106900857806	0.320033253816777	0.279551045315211	0.242589720888937	0.213093678347641	0.194330641018472	0.188216888741679	0.194839958945952	0.212317652723273	0.237120731559734	0.264822126755576	0.290980627460688	0.31179560923673	0.324413603965566	0.327078449406074	0.319339055364553	0.302253446719614	0.27830015595186	0.250819626272047	0.223134552575383	0.197701480303499	0.175547167523126	0.156030514127574	0.136903632522118	0.114762594866118	0.0860318738930371	0.0483584767867912	0.00180904979751947	-0.0509230593990109	-0.105545970541088	-0.157699963131595	-0.20384019645365	-0.241059822435022
0.0492817312772034	0.0497994357939138	0.0429506949192837	0.030582190026938	0.0175276548625256	0.0104600955005337	0.015831135683082	0.0375582530940732	0.0752467599784898	0.123624937799499	0.173523602262579	0.214199695298619	0.236231045296043	0.233896380209593	0.206212674374	0.156564356656975	0.091525833281345	0.0194899935522735	-0.0507563245492688	-0.111586314412972	-0.157953739537777	-0.188067116097354	-0.202964514054829	-0.205305887303189	-0.198052072260172	-0.183473169191317	-0.162627455255191	-0.135461955522942	-0.101691074909563	-0.0621330253881674	-0.0195789310573398	0.0216227194314489	0.0571077090092943	0.0840828211541949	0.101911599193941	0.111523616079029	0.11428983837774	0.111141074028703	0.102268360935087	0.0872887429998508	0.0656370260087714	0.0371036173247343	0.0025558236247268	-0.0353218234183863	-0.0718635247782117	-0.101564043077982	-0.120579989147976	-0.129383420475843	-0.133628190872322	-0.142095048546675
-0.211920542274733	-0.196521933430105	-0.158945470154679	-0.115036984871415	-0.0817592595353366	-0.068279654907043	-0.0719322695275023	-0.0805695556419525	-0.0786620096031639	-0.053068584952254	0.00413984752314726	0.0956592960719621	0.219455635163474	0.367550206871547	0.523326789017054	0.660646983048736	0.748548004718959	0.76177298130813	0.69218380588078	0.553881563529357	0.378156303580827	0.200927466259012	0.0499116128630004	-0.0619431819882013	-0.135004366808102	-0.176628412554339	-0.194920652829136	-0.19587376767553	-0.183924538395905	-0.163609411655295	-0.139984539061443	-0.117386022634384	-0.0980580032362213	-0.0823725302050392	-0.0707110147730781	-0.0652578076005236	-0.0697739159913054	-0.0871030803924095	-0.116224408903622	-0.151316266038322	-0.183906737627691	-0.206826422532366	-0.217249148628854	-0.216814176817932	-0.209070525797953	-0.196406265928828	-0.178737811864361	-0.15464959894737	-0.123793937986905	-0.0885659166407667
-0.021715551716102	-0.02146519649281	-0.019536579003996	-0.015802817940772	-0.00858026105690385	0.00557961576728052	0.0305943760038831	0.0684592648441333	0.117077051236603	0.169804890985931	0.217385854812434	0.251442535582114	0.267562160509487	0.266192762872863	0.251089245261712	0.226719755828229	0.196544580792757	0.163099856670056	0.129239807149854	0.0990265144489308	0.077246272701413	0.067830306239406	0.0723394402669563	0.0894346603245703	0.115363907790265	0.144953529955631	0.172774560760147	0.19446603357353	0.208013881739235	0.214300931153045	0.216258263505334	0.216772798925879	0.216528516026109	0.213210797129528	0.202637691548196	0.181052075339817	0.14709990289837	0.102429740876414	0.050836662513575	-0.00337713764320308	-0.0569446104318141	-0.108343838422983	-0.15735428838599	-0.203829611110452	-0.246677664606345	-0.283973812690793	-0.314236840721246	-0.337826364026408	-0.357175160150702	-0.375506523383447
0.0425420888719715	0.0947713167270437	0.159343553500013	0.225510671801385	0.281034574537962	0.316753481763903	0.329751791691737	0.323834236288971	0.307494244647463	0.29065954090638	0.281773089712544	0.286206289803262	0.305980812439138	0.340064224468582	0.384677787104772	0.433772169489894	0.480138051569377	0.517121007136654	0.540230947340497	0.547876028986063	0.541026284967219	0.522229511150639	0.494607552455672	0.461246966790037	0.425008791678885	0.388504817770744	0.354011780201545	0.323324236315462	0.297686896855376	0.277863696836769	0.264271322395233	0.257114179721411	0.256509797694388	0.262528624557402	0.275005335274348	0.293150448068002	0.315312626684883	0.339280781749153	0.363065731285677	0.385574915255506	0.406570872172494	0.425868480957761	0.442382060920335	0.453818527307258	0.457371575878052	0.451046174406105	0.434793336882246	0.410818490640861	0.383051759997412	0.356260217906715
0.0644263352843617	0.0922694932544145	0.120602135042329	0.146848079951226	0.170341540306978	0.192010022046256	0.212890251126616	0.232983315621177	0.251556970932504	0.268433385146767	0.284734171702972	0.302085934214268	0.320827250794574	0.338788311013585	0.351812456929966	0.355759067795772	0.348564213993983	0.331030664745018	0.306128278779263	0.277572072962798	0.248551429686273	0.221052296050319	0.195919568356061	0.173673940218257	0.15569630994292	0.144834726801252	0.144523367559094	0.156535349051241	0.178782204087761	0.204903223128396	0.226302296697689	0.235628925476847	0.229759962539259	0.210732929422883	0.184351274336394	0.157411920851523	0.13505591650682	0.119465591671184	0.110236091282084	0.105771902814257	0.10465247081439	0.106305837620999	0.111004361444498	0.119474832372404	0.132254885456196	0.148868142435516	0.167209517987467	0.183803981361177	0.195218268545563	0.199924926719478
-0.0814339847085592	-0.0493118127281076	3.48466758831847e-05	0.0545699680345751	0.101700175275482	0.134915622581588	0.15630868899864	0.173501548104392	0.193682134773192	0.219283094732804	0.248070127044619	0.276788074199597	0.305027096065424	0.336235639570047	0.375135523774991	0.423310086371852	0.475934638571913	0.52199026730448	0.548219278246474	0.544734124549706	0.509122693031553	0.446914392431821	0.368611028871051	0.285372552255184	0.205719522234637	0.134504087185526	0.0739505419959232	0.0255880166825361	-0.00832317881123668	-0.0248010862117648	-0.0216218595593903	0.000593619441394904	0.0370296611785862	0.0791810078330848	0.117376663328782	0.144205018670962	0.156965640412453	0.157752311945448	0.151266933461858	0.141860730724271	0.131567946996674	0.120003370405081	0.105765171935569	0.0882665445307924	0.0689557348437621	0.0513730827531746	0.0400362712999827	0.0386025533719467	0.0481080872204402	0.066165217367916
0.182700341177623	0.200293120006115	0.190581914630934	0.149481685157434	0.0802531731433236	-0.00721361243544938	-0.0991607246456167	-0.181811361596308	-0.245356598391478	-0.287073085721271	-0.312343441776754	-0.332590419525503	-0.360367232226049	-0.403560996571878	-0.46150665333304	-0.524862007830618	-0.578946962609924	-0.608533224948052	-0.601935284530211	-0.553360206013455	-0.463593458220264	-0.339412618395895	-0.191897987917985	-0.0338259053356455	0.123132450434041	0.270242855023395	0.40184798088562	0.514270608863658	0.604740748343003	0.671222839542882	0.712891092774443	0.730358216678418	0.725187564593586	0.699113338067904	0.653749292405744	0.591061878407426	0.514091029189096	0.42707788671659	0.334590809749334	0.240100143060409	0.145060476434841	0.0493460993657494	-0.0470972436379834	-0.142506703872176	-0.232738941466923	-0.312417117390587	-0.377300207791676	-0.426640616120243	-0.464040220553189	-0.495867468313682
0.0953432292429297	0.0841545060221481	0.0521209512505807	0.00461642404150077	-0.0458349184228596	-0.083588818622484	-0.0958152043521998	-0.0777130294896389	-0.034834942535229	0.0182263515325653	0.0621416554193257	0.078681313118112	0.0563121009198988	-0.00616240376820834	-0.0990599239510452	-0.204458602574305	-0.301042388483406	-0.369569866077275	-0.397276327529642	-0.379891462813649	-0.320927964630562	-0.229157826306808	-0.115825840101997	0.00739134798862832	0.129712352034049	0.24229498068749	0.339007152518661	0.416528009069117	0.473621710866993	0.510023922487655	0.525667372195646	0.520636105650787	0.495575717290386	0.451922639547809	0.391654926711596	0.316966581326923	0.230481939827949	0.136003900803695	0.0390055624055248	-0.0539199496009261	-0.136562084496766	-0.204607153028425	-0.256242740126346	-0.291733152182421	-0.312557330330516	-0.320702756936271	-0.318252572546822	-0.307138035393081	-0.289068396877161	-0.265835558199583
0.169292446315135	0.173015161369741	0.157068053436411	0.125973003030264	0.0878255662806286	0.0507593028023167	0.0200960890930391	-0.00303487483803377	-0.0217271661145533	-0.0421946498330784	-0.0715849195878248	-0.114961931093539	-0.172290664751835	-0.236741030565959	-0.295527084477386	-0.333543094794951	-0.338507765824113	-0.305134066057467	-0.236130877725512	-0.139780653294821	-0.0260238228683988	0.0964044823078946	0.220622555655199	0.340786339156421	0.451313661156041	0.546974125353047	0.623648201623341	0.679098279670443	0.713234364683292	0.727713610496682	0.725068228546327	0.707783567277205	0.677689631877276	0.635768097540484	0.582329867777047	0.517542559897286	0.442180281610929	0.35816543192291	0.268442890089517	0.176236923308552	0.0842983164607013	-0.00533088877460324	-0.0911406043320097	-0.172100833012976	-0.248042019360684	-0.320177516997274	-0.391122893069238	-0.463959823138554	-0.540507662763988	-0.619653147223299
-0.0322878840345534	-0.0352476243963771	-0.0466186200292037	-0.0706877171972929	-0.105101635966659	-0.139721400219977	-0.160573185571399	-0.156986967088162	-0.127697100263859	-0.082297233115704	-0.0372773371931199	-0.00895689741453382	-0.00717774280854203	-0.0327901773962415	-0.0793321184848652	-0.136771522392802	-0.19460454368173	-0.24311475083075	-0.273571290502538	-0.278839669902333	-0.254983134169534	-0.203006180807919	-0.129240511423484	-0.0435035689840254	0.0444596293267627	0.12861774085799	0.208529966199598	0.288306627552429	0.372764502708266	0.462364823043388	0.549642647459922	0.619697352973574	0.655332462503643	0.644446010866643	0.585473824841387	0.487803247825422	0.367412813396734	0.240837164920039	0.120787642102605	0.0147995737997032	-0.0738245147761712	-0.144327829851392	-0.197276772303774	-0.23425828500635	-0.258234015149451	-0.273800731284305	-0.286588141392874	-0.30163815872207	-0.321571822947615	-0.345914953768419
0.274430115506434	0.29189660905255	0.272244890275747	0.21912118235576	0.14687565700959	0.0733620068223636	0.0105670163456675	-0.0414396098148659	-0.0936100734895065	-0.160707766232425	-0.252183011580245	-0.366250041457652	-0.489738623592746	-0.602804541456146	-0.685633203910399	-0.724314439553217	-0.713949134955091	-0.65807621642664	-0.564956179727425	-0.4429135719173	-0.29755256870165	-0.132389239342508	0.0478769070949234	0.233959053541227	0.411130977720325	0.562229656572443	0.673468018882714	0.739896657087187	0.767027006960636	0.767236023504784	0.752854925768424	0.729980711062793	0.696591102484239	0.645907596239042	0.572781377824252	0.478954241310096	0.373607295134795	0.268686474812921	0.172309229528528	0.0851423272961484	0.00231532023417951	-0.0810588441021037	-0.165317925961076	-0.24569120191393	-0.31501280757035	-0.366788496223603	-0.396747486918718	-0.403307504126232	-0.388113316816331	-0.356573239033612
0.213903142787234	0.224447117088726	0.217330978046118	0.200364203670686	0.183748650050588	0.175336733848639	0.17814809498978	0.190145125350556	0.204569385567576	0.210182173573523	0.192760497858448	0.139223887901582	0.043374309808508	-0.0899711083227666	-0.245196424700707	-0.400511441109894	-0.534619325875268	-0.632417839848873	-0.68753444683266	-0.70106966141882	-0.677862517569534	-0.622948313371144	-0.540349290203093	-0.434087725748614	-0.309435859496525	-0.172728472685017	-0.0299641316678924	0.114256514835506	0.256403105872342	0.392745073611674	0.518442436098812	0.627836531303557	0.715682640096619	0.77841418449492	0.814683519427492	0.824992587458463	0.810734558315028	0.773254987724224	0.713553525459499	0.6329032693253	0.5340172919273	0.421884511606252	0.303510725272622	0.186488738004436	0.0770089449959232	-0.0218710108445197	-0.111055729380074	-0.194932590310839	-0.279477585198217	-0.369448065530755
0.154089390692809	0.158788168565822	0.146772001633589	0.125419189318317	0.107825354805463	0.10787718679344	0.134306550382256	0.185993295864962	0.250520215964712	0.307175998415082	0.333919532524769	0.315599065863898	0.249491049648486	0.145456458604407	0.0212407593577205	-0.10382474969301	-0.213384075136277	-0.295752491940257	-0.343792603680941	-0.354477540241358	-0.32875216332027	-0.27140325207023	-0.190421763369135	-0.0955759879260064	0.00364965521951241	0.100040602295758	0.189519787475277	0.270328987231166	0.341140619890305	0.399555806297006	0.442017365314118	0.464902026006518	0.465728231881849	0.443695075234976	0.399596342844577	0.335630048623922	0.255414820006016	0.164020960593198	0.06754228793899	-0.028000467586822	-0.117980921968783	-0.199788756415568	-0.272170899162404	-0.333869696720295	-0.383078667822366	-0.418786143555946	-0.443299175272996	-0.463713311830136	-0.490440908855604	-0.533118324335709
0.0875898661553804	0.137775879117464	0.178356445796615	0.20194487927471	0.21272055923132	0.222285983352818	0.237388861967698	0.249157021894565	0.233247399508664	0.161813267748093	0.0193271266171751	-0.187660367544188	-0.431554998017465	-0.673151184353604	-0.873176168338298	-1.00060079851579	-1.03619129924225	-0.973027784660535	-0.816135794115845	-0.581530723427592	-0.293432553919416	0.0209730017318756	0.337716839855485	0.640299886177748	0.920031406373361	1.1729426837951	1.39579862199688	1.58376094623165	1.73047535368188	1.82947669761396	1.87545817981934	1.86503671088761	1.79756162248255	1.67616108994149	1.50832921817936	1.30530131106289	1.08035029572625	0.846847109027411	0.616727865195081	0.399479757032411	0.201626222819467	0.0269142848955281	-0.122721845589613	-0.24605083539546	-0.342527223768203	-0.414171959485542	-0.468502647986928	-0.519921308136654	-0.586934823795871	-0.685133589864333
-0.012928629758214	0.0385692290871961	0.100846236185379	0.157949810626854	0.195719188482273	0.208499987643802	0.200786397489761	0.182935646032387	0.163750892447202	0.144296131201002	0.116342934711973	0.0662359252257871	-0.0179438743455141	-0.139750307594846	-0.291593222536381	-0.456671783798564	-0.613863377148699	-0.742868081405276	-0.827872636178701	-0.859470632754821	-0.835234881958424	-0.759174000379008	-0.640139727434814	-0.489523179910757	-0.318996778229429	-0.139100917735069	0.0410996818414129	0.213901980523468	0.373289187460165	0.515811417609387	0.640954496889193	0.749807422517265	0.842304997004896	0.914992600485172	0.96125302837397	0.974086379560071	0.949600530211805	0.889033230299325	0.798388643904559	0.686405397042578	0.562340060551313	0.434621818412996	0.310395053831357	0.195310090814536	0.0930469914565201	0.00452371526394499	-0.0729338204094737	-0.145842606681098	-0.223277380458295	-0.313574670654545
0.395361623354196	0.366192624037059	0.270051314925074	0.125260379397805	-0.0326571324404839	-0.162224304741792	-0.227867253713207	-0.208928130891937	-0.105063058008872	0.0622646940997669	0.253422353515181	0.420254367250476	0.519900952581849	0.527738396425055	0.443699050184827	0.289291093882438	0.0975502694611857	-0.0985749167998037	-0.274301778087675	-0.415544774348057	-0.517021529030132	-0.578429784698522	-0.600877764988233	-0.584840454697142	-0.530146220472712	-0.437770728018141	-0.312314152793137	-0.163425835934493	-0.00492709631014834	0.148096831027048	0.282663278497982	0.390126099302891	0.466709361661175	0.512747584385991	0.531345690527774	0.527007895850103	0.504517539974648	0.468189854264412	0.421561747044155	0.367733003014383	0.310609728103459	0.2568897277471	0.217750103248184	0.208394674907239	0.243640301938044	0.329250299721285	0.452059037869862	0.575702327241745	0.648910405951965	0.626338819298916
0.013887506283867	-0.0116289834237386	-0.0540757269066093	-0.10932833378485	-0.165763205734212	-0.205080472742156	-0.206898897687464	-0.156608470733723	-0.0533221759169686	0.0866331329573139	0.233521353442124	0.353909632464554	0.421313810530136	0.42276705707864	0.359659709565931	0.244794221789282	0.0984691352828506	-0.0552786924318777	-0.192730899836429	-0.294964906979379	-0.351516163019995	-0.361590813935794	-0.332286127711112	-0.274751718972615	-0.200017174810317	-0.116158311891763	-0.0277920434196213	0.062237600869195	0.150269170210514	0.230074843750958	0.293114636191037	0.330726059140511	0.337094231021268	0.311459428066999	0.258441146196977	0.186348616689235	0.104390556655179	0.020233210547861	-0.0610190392364155	-0.136242950956981	-0.202720631715864	-0.256324014535814	-0.29005082900728	-0.293763547290869	-0.256702980080835	-0.174078028061165	-0.056069235162512	0.0669993236935657	0.150725984487927	0.154783728325898
0.272160893062875	0.258932264339593	0.19340682207221	0.0832869218268961	-0.0467401497911336	-0.160981524906393	-0.223539867953796	-0.210733130447884	-0.121081970919744	0.021336258898547	0.172838649081908	0.284345885044294	0.318385519649797	0.261331162293037	0.125553564196783	-0.0583771615696155	-0.254273737094324	-0.431226278363336	-0.568997771349366	-0.658124241317093	-0.697328692752028	-0.69071209902717	-0.645654026389297	-0.571116224202307	-0.475893009325138	-0.366990872733106	-0.248870342709444	-0.124059993356784	0.00523558621141928	0.135612419104071	0.261904980621309	0.377652205460668	0.47612173852446	0.551489852086179	0.599958384353866	0.620511601555997	0.614957376785425	0.587227082747839	0.542354280604984	0.485779584688132	0.423495001150689	0.363173797221291	0.3157165170122	0.295604910374807	0.317802994832106	0.39003975073463	0.502917931396214	0.624649737319607	0.707715891959137	0.707959937298644
0.151949323931439	0.20004288834069	0.239447490912098	0.262035055272639	0.263645666004715	0.244829771868052	0.209376456416442	0.161847679940064	0.105486980170662	0.0412140562264182	-0.0320192357451841	-0.115411223150603	-0.207614613600076	-0.302842739457092	-0.391584378188179	-0.464050697930853	-0.51420309383144	-0.54153688502296	-0.549481526948586	-0.541865422590552	-0.520211625241021	-0.483706474420416	-0.431423189051754	-0.364708119791443	-0.287860388193145	-0.206902633368617	-0.127663611641135	-0.054429877322576	0.0104560552006492	0.0662955142374148	0.113254225295237	0.151260034329181	0.179002963871862	0.193672449720933	0.19170805832276	0.17015537118331	0.127857575762649	0.0659734101890294	-0.0121783941509543	-0.101536948169159	-0.195503389519849	-0.285757564349325	-0.362080552388703	-0.413065223901619	-0.428636820567631	-0.404616238349336	-0.347930118958623	-0.278982986664775	-0.227259131544156	-0.219722338117848
-0.589189870674708	-0.651319899039497	-0.665755770132256	-0.630497729207107	-0.536900941181325	-0.359747265923719	-0.0618433135307345	0.383954272882091	0.964775331914577	1.60713144480349	2.18136110194432	2.53586737589037	2.55016988474879	2.1834909683707	1.49508426891378	0.626089840450612	-0.247263521559598	-0.965861399975835	-1.42353777135499	-1.57802754087541	-1.44266553966863	-1.07037421326863	-0.53836196197553	0.0644681021465475	0.649219606407131	1.13916940893291	1.48110856344542	1.65261851784917	1.66233132797735	1.54259291569419	1.33707121328128	1.08793488308602	0.82699553627137	0.572825133732559	0.332891564446562	0.10796674437146	-0.103853310064083	-0.304807462759917	-0.49665818101288	-0.680513406057681	-0.856446850380645	-1.02254504676477	-1.17360520204098	-1.30041545098642	-1.39117946439432	-1.43632827277118	-1.43578216127138	-1.40440603654334	-1.37011451717846	-1.3628570754006
0.468788912984502	0.439106484568686	0.34003130550678	0.195951639124162	0.0455595549192269	-0.0736599780816029	-0.137428373912332	-0.138457223786705	-0.0836045554078483	0.0110457704995872	0.12406322471496	0.231471317410879	0.31001216980772	0.341552761150499	0.31741459099213	0.240522432872216	0.124177313172809	-0.0119857212595028	-0.147143925280838	-0.263865207903961	-0.351084067907098	-0.404982213391135	-0.427707702029251	-0.424570831330951	-0.401175241372349	-0.362019017486125	-0.310952947772703	-0.25237612983724	-0.191681557013208	-0.134579519293486	-0.0861863204318529	-0.0507536081054788	-0.0318644697534351	-0.0322896400248749	-0.0531955443079465	-0.0932569711976034	-0.148441598181189	-0.21269518433657	-0.279160051513091	-0.341161433417093	-0.392181929107032	-0.424495107520478	-0.427164112905989	-0.385411074760925	-0.284057288008795	-0.116476926832419	0.103669395528214	0.336017369783128	0.521541664233535	0.60613940470024
0.205331214793369	0.239490520881013	0.264130165733651	0.280528220899672	0.290551463269041	0.294600575591482	0.291986994299259	0.28321768383604	0.271556322462007	0.261789381666277	0.256828010187725	0.254980453310259	0.250381526044811	0.236536202347298	0.210472733384009	0.174644440385192	0.135613817376028	0.100933417076194	0.0764925908243583	0.0654882843591791	0.0685390869432105	0.0839631953512279	0.108024545341112	0.13567310895639	0.161929117245203	0.18314695174095	0.197274252085906	0.203183513625015	0.200061699579086	0.187614585292936	0.166776211268869	0.13995820257541	0.110339985220761	0.0807439064835661	0.0531150662021563	0.0290034684010996	0.0103333657621228	-0.000707029754180559	-0.00302849142659175	0.00175231665090558	0.0090659633336901	0.0131515098926896	0.00973617021733153	-0.00231736055246256	-0.0214774274217906	-0.0454753941777634	-0.0730790947158332	-0.104556757244093	-0.140876069029557	-0.182486424889032
0.0341505393455278	0.0280988563437023	0.0404361908383981	0.0972940948431935	0.223551677273827	0.430431571093236	0.705576244403388	1.01113001766949	1.29186573627322	1.49042917027709	1.56339716556975	1.49219350058381	1.28623083299912	0.979054915972154	0.619697318336178	0.2614116570765	-0.0499155789723353	-0.284850169951827	-0.434358512751621	-0.50764748304585	-0.525277702096282	-0.51056820390738	-0.482466103984191	-0.451928083741235	-0.422172456515188	-0.391663911747879	-0.357896319703684	-0.320120986501538	-0.280017706380703	-0.240540618242641	-0.204149034046608	-0.171755517079754	-0.142936368145815	-0.11692888405554	-0.0935269271326185	-0.0733933961172407	-0.0579573409564357	-0.0492765284036938	-0.0499453139423771	-0.0627878902458016	-0.0901143033478018	-0.132691752416267	-0.188975917150424	-0.255211425584471	-0.326571534120995	-0.398758836865439	-0.469039369525989	-0.536056752954013	-0.598745826377638	-0.655358298601595
0.150029030713415	0.174236040032662	0.190456293004943	0.199986800156967	0.206583825065219	0.215470015897299	0.232196815106755	0.260968953131543	0.302327671799634	0.351213329807615	0.396991913264408	0.426130994543559	0.426542117806582	0.391617739715953	0.322323060406234	0.226777951980314	0.117725800484984	0.008858236134999	-0.0887048036932965	-0.16847802665688	-0.228533634723761	-0.269723834063248	-0.293548646204571	-0.301041444793571	-0.293194570565418	-0.272325407311171	-0.243107407186445	-0.212196168265823	-0.186337112866424	-0.169874389054907	-0.162984838335272	-0.161577991254958	-0.159004014408963	-0.14892400449481	-0.128182581252365	-0.0984493112809223	-0.0658668891605294	-0.0387938043466706	-0.0245353071654588	-0.0263600143809449	-0.0420041217034577	-0.0643573042629947	-0.0842098618351059	-0.0940269988818988	-0.091104153925818	-0.0785967834237603	-0.0639009763527503	-0.0552164444508689	-0.0580773985197602	-0.0736012815073467
0.488423931879975	0.579534504946417	0.638503045853867	0.663867164790084	0.665995923780885	0.662060327708073	0.667339255910717	0.686588554027984	0.709612340677599	0.713854629735437	0.673692797668294	0.572326465571227	0.410087894612274	0.204644971635693	-0.0165744703893919	-0.226692017578952	-0.406456602394251	-0.545527395839431	-0.639908964011443	-0.689293773519629	-0.696300202506324	-0.666732211848853	-0.608967674484384	-0.531914674435923	-0.442733506569749	-0.345809339146999	-0.243298681303487	-0.136402997021451	-0.0263831598167902	0.084974572271039	0.195076748956772	0.300058478576235	0.394311400041933	0.470674696170509	0.521829787323772	0.542634897941879	0.532254477228532	0.494811802322296	0.438140640676074	0.371338207592358	0.302287615653679	0.235979497626198	0.173956012578323	0.114970582117954	0.0567342789241269	-0.00193194170565918	-0.0597261358761887	-0.113198255846824	-0.158614904675307	-0.194099026156028
0.237226094684925	0.26699977159067	0.281714931324363	0.288024227287592	0.298285296356911	0.325998633589864	0.380434898080853	0.461927526861517	0.559203553694656	0.650320443172976	0.708119187537039	0.708956569959365	0.641126197207287	0.509016720081147	0.331360113606559	0.135164544261499	-0.0513375467131437	-0.204033161455851	-0.305761384279106	-0.34729507054752	-0.327364195586733	-0.252039956614597	-0.133315057480476	0.0131899771651332	0.171017854663094	0.325472463476439	0.465376409246885	0.583659543785779	0.676894948844592	0.744303070560156	0.78686535595184	0.80687721200886	0.807724899227144	0.793418178804703	0.767748840942481	0.733533602535257	0.692551454114834	0.646237958078889	0.59646899020821	0.545621894100224	0.495761985630683	0.44768571632807	0.400796494811276	0.354091756674464	0.307488911764423	0.262303866188496	0.22036185847896	0.182440424853148	0.147432245731714	0.11308589360311
-0.405563588152886	-0.421221968654825	-0.377331216534791	-0.264152125885659	-0.0747342598814588	0.195279102911762	0.541944084393198	0.944261459136354	1.35914006326093	1.72502059592407	1.97401242778536	2.0486700407026	1.91857256736505	1.59178401618299	1.11621828983086	0.568008433524904	0.0296497858224593	-0.433043467260508	-0.784799818093113	-1.0207825395025	-1.15600312680465	-1.21239083004703	-1.21021263673906	-1.16567212129439	-1.09240486934368	-1.00336011805269	-0.910795217222947	-0.824287112408629	-0.748340456402118	-0.681528534834103	-0.618132133096356	-0.551683570964184	-0.478633573174005	-0.400209422617145	-0.321513118513453	-0.248528361752835	-0.185006730845197	-0.131240510600199	-0.0853425308557845	-0.0458356905107861	-0.0135413192370463	0.0084501561950379	0.0163680797439475	0.00758908303476679	-0.0183665115770407	-0.059852214165868	-0.113698409075002	-0.175935337763821	-0.24242847408673	-0.309445738927921
0.0264003599825731	0.0627041809644064	0.109199289097821	0.162286803810506	0.220044891488771	0.283756811317246	0.356544767671262	0.439485672373281	0.527437886674107	0.60737178144913	0.660914691399493	0.670466077576714	0.625860597643725	0.528003490140532	0.387967249168655	0.223114970873242	0.0531516848044711	-0.102310481920082	-0.225195883480187	-0.300594267397223	-0.318821749242157	-0.277181071856125	-0.18063789123393	-0.0410838302214992	0.124828139040306	0.299024434581966	0.465702541737894	0.613955443176649	0.738111248280367	0.835879261483359	0.905945394276706	0.946989710827961	0.958708576537042	0.943529968923633	0.907087061485565	0.856665262087543	0.798573688315295	0.736211574130388	0.67001593766122	0.599144793953717	0.523667632016541	0.445828939518145	0.369639631416854	0.299156466164315	0.23662215058858	0.181648928337174	0.131894079324237	0.0847389977062155	0.0389146747081714	-0.00492677192154037
0.640961476037839	0.689870436386456	0.664274914911936	0.573003744363098	0.445836958209753	0.322075582454024	0.236462648433986	0.207989255442736	0.234589189544084	0.294881815508759	0.356685393819423	0.389481601245403	0.375337170872472	0.313086149845037	0.21477174759455	0.0981333416769287	-0.0197534109694002	-0.125128453562644	-0.207301072961785	-0.257759765275301	-0.270170302966362	-0.241291411041799	-0.171846368634987	-0.0664585613164201	0.0673885372699734	0.220666525136995	0.383725903429794	0.546741363522569	0.700014398630267	0.834460203070031	0.942386078856436	1.01844060509957	1.06040961961867	1.06948437860574	1.04985082224081	1.00777576271619	0.950448905201342	0.88466392898041	0.815382465072159	0.74456722174879	0.671023628216792	0.591720448311281	0.504098984908088	0.408007892111436	0.306050345978595	0.202329823474567	0.100788945006318	0.00441943557832751	-0.0844420683944892	-0.163617312915439
0.163350701927114	0.196718927164426	0.223959792301284	0.247086588105745	0.272723689971978	0.3108682391429	0.371502291403169	0.459296306723715	0.568255279057264	0.679527744337097	0.764934274662054	0.795830714122367	0.753659935419523	0.637372187579844	0.464537373387356	0.266123104534908	0.0776099415386079	-0.0698491421401407	-0.155253264763423	-0.169488010452275	-0.113934503320441	0.00199631825463201	0.162840114483859	0.348556611918402	0.536670115951648	0.705830442514083	0.839927394062725	0.930728185161629	0.977612027954654	0.984868560246093	0.958515082629065	0.90449563849433	0.828741053451562	0.738099320876494	0.640629552037613	0.544458649548067	0.455722906658446	0.376976858846728	0.307128214749042	0.242811274950568	0.18023638773835	0.116627572813337	0.0510114716551963	-0.0154749928074606	-0.0796957120447926	-0.137183558140071	-0.183380583628954	-0.215111240844559	-0.231743996270055	-0.235602959186914
0.12219565000215	0.166286945147347	0.209621096500945	0.245874541514603	0.270294218773909	0.28198607293776	0.284762385608842	0.285686228777421	0.291795444780327	0.306714139402137	0.32898011603232	0.352868359133406	0.371104257789032	0.378017295866902	0.371677255425917	0.354210674769385	0.33044878750341	0.305829838746175	0.284656171988193	0.269359545601835	0.260734270206249	0.258585041244483	0.262139899843338	0.269920306568496	0.27933894044431	0.28666087753117	0.287766546819706	0.279538265822666	0.261208268763588	0.23499959287066	0.205734341207534	0.179496667843466	0.161800864525145	0.155946100198049	0.162178079789526	0.177913034787212	0.198855052684185	0.220558842350193	0.239828185127502	0.255319738057819	0.26704859839186	0.275183960397957	0.279054010247263	0.277087415766812	0.26762215412201	0.249859632614067	0.224257027682843	0.192173358658311	0.155125720355506	0.114243790034497
0.537986604008283	0.529525398735706	0.439329566497591	0.27713764289386	0.0696030002944678	-0.144881176095815	-0.318313198565015	-0.394603292764019	-0.317653273255671	-0.0498641260110173	0.404437143229195	0.983863801053067	1.57547520401895	2.04335336357939	2.2701059533817	2.19409820958957	1.82733731823876	1.24782835889058	0.571015958700557	-0.0867681110800946	-0.637676961962447	-1.03478174873446	-1.26782284424778	-1.35036888335124	-1.3073755028308	-1.16753173292323	-0.959841262776124	-0.712074518317713	-0.449581133579405	-0.194210935131855	0.0365117423329863	0.229987165070009	0.378997987594209	0.481910400991598	0.54226382354144	0.567427778054948	0.566411596457693	0.547504991229848	0.516726514768065	0.477665819614564	0.43241875389593	0.382667411198123	0.330074288435566	0.275845083270691	0.219958980335263	0.160791531225872	0.0956417369207162	0.022118417011163	-0.0603328915006152	-0.149775536357857
0.0855030484431032	0.113914266157983	0.143449963604375	0.172999703082981	0.203696052467894	0.240137892036795	0.289918221626065	0.360316630427083	0.452813094619209	0.558358960189776	0.656983702837077	0.723173910962636	0.734863533458265	0.681628949387501	0.568439085676601	0.414117086773318	0.246158000503897	0.0942600273061605	-0.0157150554640372	-0.0663695799614377	-0.051264597538108	0.0251872864717751	0.150150246093056	0.305938757588701	0.473362240552107	0.634181306613762	0.77287783856236	0.878114231519076	0.943792380794249	0.969266456410054	0.958487010525658	0.918388964585533	0.857151388933282	0.782847588633309	0.702642250052841	0.622360393264426	0.546180379877469	0.476412921039521	0.413562376912679	0.356810784264161	0.3047623850379	0.256088784924749	0.209823835241149	0.165303035238878	0.121884236657311	0.0786183845050137	0.034100464144138	-0.013209400902051	-0.0640919295703997	-0.117505778953122
-0.167732679851575	-0.153974289057989	-0.139114476625479	-0.150494319641107	-0.211462238723358	-0.323720727995592	-0.454432061220064	-0.53546563021019	-0.478888507678873	-0.207278962078284	0.3103424216846	1.03292506109118	1.84726878774678	2.59685810218448	3.12725380115202	3.32795005474328	3.15655669762816	2.64299663944925	1.87792728151674	0.98949905344044	0.112916843276745	-0.639035031942124	-1.19473567295685	-1.52698164607062	-1.64411118078339	-1.5766703498024	-1.36569486337493	-1.05460802510025	-0.684044928291594	-0.288576455235979	0.10486889482301	0.476581847770398	0.811837836391686	1.09816174855467	1.32398194391029	1.47974656075882	1.56077566348642	1.56975062634468	1.51688531119728	1.41733565415288	1.28709785538216	1.13937333678493	0.982857373249797	0.822194972077066	0.65977467935525	0.497653087123251	0.338762863761288	0.187200029088592	0.0477459703435096	-0.0752567358140948
0.22483539459182	0.249786697802032	0.256215558218885	0.248071679234494	0.234512208856251	0.226051852104381	0.230451831888317	0.249843355418732	0.279731136285253	0.309926145643173	0.3271266372092	0.318598312535494	0.276136262060899	0.19928231948911	0.0967412055667316	-0.014741453620961	-0.114003775452081	-0.180565788968301	-0.199513358015293	-0.164630881287742	-0.0790788906705997	0.0461862342095859	0.195556482107037	0.352605982319401	0.503598143740164	0.639596717892947	0.756498759038836	0.853203133663442	0.929068933476856	0.982154084668694	1.00919819308585	1.00722967911992	0.975706415278871	0.917834176310939	0.840276478531817	0.751415746394149	0.659050901871173	0.568611675580715	0.482646225436958	0.401649371305427	0.325548115996291	0.254804899153994	0.190424775328479	0.132952198154608	0.0812568452562789	0.032078069993462	-0.0191450550532028	-0.0764212294555915	-0.141300453188024	-0.212047094338856
0.776767702409677	0.821535424489417	0.799865440898654	0.73902411480693	0.677261463647767	0.64435955780929	0.649663612185329	0.682182325675608	0.718848651188144	0.734314071882353	0.708324379900336	0.630052290021615	0.499820587040207	0.328311668686556	0.133532723661533	-0.0633091311976134	-0.24148316705625	-0.38318754980232	-0.475129734744403	-0.509931485801947	-0.487335553982668	-0.414296639903859	-0.303045121051625	-0.167382189952738	-0.018899894176094	0.134858759015722	0.28962192617033	0.442261277435275	0.589342446930499	0.727285299801052	0.853349772769452	0.966082938707988	1.06475816928218	1.14848393063278	1.21585231341454	1.26529953172932	1.29568075335273	1.30652137566978	1.2978348605316	1.26980477058777	1.22271308482486	1.15726051440885	1.07506926659023	0.978954632190426	0.872678190364237	0.760263550647093	0.645235122194231	0.530120593952859	0.4163546316269	0.304575380727312
-0.525121188649804	-0.536440452553957	-0.483020630725122	-0.375656248739715	-0.233563184558579	-0.0730455406916509	0.0973672502047893	0.272462112877617	0.441760361414623	0.585099476172741	0.676829265865121	0.696179546434249	0.637035940121671	0.511358246474814	0.345144576061281	0.170244193724984	0.0165646248551985	-0.092670229828357	-0.142775208063596	-0.128187569094321	-0.052836472105621	0.070149314329844	0.220610364389417	0.375813292501497	0.51589518816292	0.627957072123579	0.707137599251066	0.754840886236836	0.775721124125361	0.775046752356441	0.757147867228458	0.724917270469664	0.680191392352522	0.624794685909122	0.56170366574425	0.495512004606424	0.431694650027318	0.374987386927104	0.327818651639642	0.28964361435427	0.257415035181287	0.226850793596609	0.193958016842116	0.156349103044776	0.11398009664423	0.0690233704198135	0.0248408245955553	-0.0155034372734385	-0.0504057501328017	-0.0799422939191139
-0.075059175808397	-0.0597697596040144	-0.0313216254117867	0.00784898341961141	0.0586322370349642	0.127440308998767	0.222940014130956	0.348155213048351	0.492796970439779	0.631488402750538	0.730333964577725	0.759181278993168	0.703406441019511	0.569434905472559	0.382019000483857	0.175697777375257	-0.0150102995047326	-0.162998843554587	-0.252193226398133	-0.27787460148607	-0.244809272488371	-0.164223159232306	-0.050545466225205	0.0812650470627293	0.217345615033228	0.345605366681643	0.455994116937734	0.540920330702635	0.59597192676216	0.620588441997543	0.6181136455659	0.594889999283519	0.558558114005539	0.516152162830704	0.472720021958175	0.430994664704013	0.392095079012328	0.356551126180827	0.324676869942063	0.295925686586004	0.267964866660037	0.236725223148181	0.197989462924033	0.149748687491865	0.0937641856108024	0.0351829430209617	-0.0196800008304984	-0.0660873604102216	-0.102553784897827	-0.130644069216105
0.0518745759768447	0.0880781559985472	0.132047934863536	0.180010155558507	0.230241419572187	0.285974794831435	0.354822835649109	0.44307748074029	0.547012845566357	0.646867695320518	0.70921793782097	0.698794882886396	0.594254629858999	0.399068041447006	0.14153366165409	-0.135290618050699	-0.387547984383449	-0.581734679554335	-0.699717739782223	-0.738134953834819	-0.704652469357282	-0.613518588625511	-0.481840637451166	-0.326941874131411	-0.16452945236833	-0.00732145534461739	0.135944872095281	0.260913010713596	0.367141946681325	0.456747549346389	0.532566295459284	0.596563726511201	0.649061115058601	0.688835396312261	0.713752781227716	0.721636728249483	0.711281775552037	0.683450872592129	0.641360348880458	0.590114243136924	0.53510656981184	0.480171015249825	0.426505402910804	0.372899347048957	0.316997636756993	0.256849817598072	0.192042822261476	0.124067941948769	0.0559235304415041	-0.00880941669636078
0.560196577994808	0.592564063302859	0.577820295975628	0.53555600148698	0.493543542778335	0.474707205699353	0.488825933565382	0.531365207960731	0.586917920207721	0.633978847539448	0.649788766922713	0.61532005485017	0.519964012209053	0.364603126787194	0.161987793591454	-0.0655800315018368	-0.290481998967541	-0.485066804235878	-0.627048116023438	-0.703715875950474	-0.713536734211405	-0.664546554639844	-0.570396510266896	-0.445921109577508	-0.303914794743531	-0.153776311733326	-0.00170371100402587	0.148275373501581	0.293098910032134	0.429790713405524	0.555203645277313	0.666347483995606	0.760918613045415	0.837602550893232	0.895991308738854	0.936211604230285	0.958404782259886	0.962223973731798	0.946681927240149	0.910754664165016	0.854779097266201	0.781943074085321	0.698663782729214	0.613039585193905	0.531836341771995	0.457724953884685	0.388574282790596	0.319294799616922	0.245026208830869	0.163711493536119
0.177265016739873	0.198730177145328	0.214803562071311	0.234722460623011	0.269746248310481	0.328316549996281	0.412681319673083	0.51777173674482	0.631602266276373	0.736528068641929	0.811618274882079	0.836589240192395	0.796742443125092	0.687246618266519	0.515086450787252	0.298064827378176	0.0613862568207125	-0.167173073954542	-0.362466270618125	-0.506404783747554	-0.590424623057945	-0.615362962514241	-0.589240272575986	-0.524255646702204	-0.434139729943033	-0.332188578877026	-0.22967831990605	-0.134407241521773	-0.0496305058717046	0.0259274974647915	0.0964980946733747	0.166508662326886	0.237915096111903	0.308999125133139	0.375133686869212	0.430878937202071	0.472189061883606	0.497674884467445	0.508484402212293	0.507114422753767	0.496063106871245	0.477266963253308	0.452544537450436	0.424298231569744	0.395417741756931	0.368073641133161	0.342237921268093	0.31523607186143	0.282932763618858	0.241861052006106
-0.220136412058952	-0.194537259538396	-0.133765861240759	-0.0503876258737465	0.0396772552113002	0.125753505197437	0.206012795932423	0.283903873831056	0.360672840950311	0.429892321320641	0.478179209647281	0.491745581715515	0.464382140643517	0.401711846050243	0.319441889677646	0.237471711306256	0.173861754841048	0.141596899059607	0.148337775501359	0.197431111078018	0.288425804306299	0.416558029136661	0.571905733760557	0.739416137215561	0.900617818330498	1.03682410491962	1.13271831575073	1.17904425128969	1.17371491936293	1.12134353911776	1.03148904984088	0.915990358584572	0.786052647015709	0.650115420847513	0.513370537413566	0.378914394014385	0.249550953527312	0.129030596470335	0.022091254324532	-0.0665777478608975	-0.133924138146826	-0.180027090838628	-0.208785691523849	-0.227204639476237	-0.243249968008978	-0.263137547515939	-0.289468022744777	-0.321232957543469	-0.355515418759538	-0.389595631497214
0.18738643008521	0.198391071755485	0.19254453015839	0.1805362978129	0.181539484330776	0.217790857976091	0.307365712694033	0.457204700599575	0.658063357021265	0.882921023874954	1.09021773093346	1.23229357337485	1.26745243637395	1.17205719861193	0.948261266305596	0.624182420799339	0.246260192091117	-0.133166618742997	-0.468171576768106	-0.72719957011187	-0.895066769502149	-0.970316036300609	-0.960770377274701	-0.879722615208204	-0.743635710506349	-0.570821780182505	-0.380166897714935	-0.189454757480677	-0.0134836288322542	0.137574262561498	0.259196428071316	0.352618127984493	0.423777871539395	0.48115273589787	0.533077916355242	0.585480065370149	0.640707339832009	0.697515061361414	0.751812774566324	0.797760343019367	0.829004302347349	0.839946838309215	0.826876821338908	0.788733348474656	0.72731643733515	0.646870545850907	0.553098929328906	0.451862707503391	0.348064410434079	0.245271857567452
-0.0581435721708746	-0.0323171553743286	0.00291304548531586	0.0445174819674314	0.0995858262217494	0.188254445691805	0.337106760357577	0.565010737354543	0.868519991407485	1.21446144579478	1.54375711089473	1.78568250503197	1.87775199056375	1.78417657984991	1.50614760013424	1.08048168204408	0.568159189860581	0.0381519403256669	-0.447513639127322	-0.843825259200471	-1.12717980978072	-1.29483217129204	-1.36048611788587	-1.34739652370194	-1.28094181342256	-1.18284332034741	-1.06839237619737	-0.946550635959819	-0.821658106844805	-0.695382341584944	-0.568213267541274	-0.440491333427937	-0.313160545737531	-0.188260863604148	-0.0690221088197576	0.0404760327305032	0.135943362856996	0.213686627895029	0.271522324828208	0.309571088791181	0.330405988416295	0.338105417271146	0.336456035128484	0.327314406094663	0.310192699622099	0.283335412137286	0.245538193514669	0.197487234871598	0.141791783035605	0.0818415205752525
0.369735191458329	0.385828229440377	0.367393522663896	0.327120988452132	0.285802153842512	0.266002331822358	0.286595384007839	0.357804966221452	0.476162328654158	0.621517448189345	0.759826567874705	0.852778873810706	0.870367553095402	0.800104973799405	0.64905653312062	0.439671641383874	0.203162804899916	-0.0266659564942298	-0.218587929204753	-0.348636617921066	-0.404024197551794	-0.384920373833349	-0.302903903911089	-0.176471312972683	-0.0255881121514615	0.132476906465834	0.284953141061926	0.423348818022298	0.542229163553291	0.637920372763078	0.70770094894514	0.749656618883155	0.763026101269851	0.748666885316584	0.709328415609254	0.649633431878746	0.575813694627023	0.495219086704254	0.415527191260696	0.343645198883413	0.284563415828494	0.240601290821826	0.211300853754324	0.193823243592013	0.183558247618065	0.174891992728658	0.162266338192628	0.141441585347384	0.110491933585672	0.0700357265967482
-0.21074679166892	-0.19542936654213	-0.142541798384727	-0.0502792391715071	0.0862311184787565	0.279020660828125	0.543655203211697	0.887623987496564	1.29630717477043	1.72449864196601	2.09952024396093	2.33726497788013	2.3669224155537	2.15535582911492	1.72050196009496	1.12700813735909	0.465785316671072	-0.17280319586748	-0.720386978212894	-1.13988511637443	-1.42327361522384	-1.58296847338106	-1.64206918697398	-1.62650428693915	-1.56008965531849	-1.46234699419332	-1.34825774791742	-1.22882708142839	-1.11161833002341	-1.0010984082431	-0.89904130121588	-0.80506227089807	-0.717075797731677	-0.631659435475942	-0.54475565118144	-0.45308253682127	-0.355855626329834	-0.255762528725757	-0.158420830698439	-0.0705830726954693	0.0018893365701476	0.0553780487310263	0.0888922998015245	0.103643138101508	0.102128184948225	0.0871392957164188	0.0611166373969613	0.0260425132298731	-0.016271263831747	-0.0638065712702015
-0.309215455153561	-0.281652940094001	-0.207277167496925	-0.101733556441296	0.0142290387179987	0.125247121311293	0.225782073436757	0.316375533092569	0.396003946468516	0.457164726371959	0.487539686923298	0.47696492087448	0.424744821095445	0.342360457391519	0.250024852450795	0.169699374683373	0.119000769121245	0.108834102184386	0.144360830976556	0.226842968364371	0.354187683196421	0.51978972285902	0.710964838850451	0.908869564634035	1.09105760169729	1.23615132027684	1.32864250113951	1.36170092477854	1.33711921414697	1.2630492138301	1.15089105924166	1.01250820765397	0.858433847173084	0.697259018342275	0.535910336645727	0.380164433062	0.234858882094911	0.103804195030213	-0.0102547125490383	-0.105550732038753	-0.181437824081418	-0.238973226991577	-0.281460684304275	-0.314111464632515	-0.342523158332095	-0.370696927331258	-0.399842422016531	-0.428743019104991	-0.455363412442328	-0.47854320833019
0.170932342856107	0.179594736976554	0.17207304811541	0.159391518840099	0.161901752861046	0.203913823881666	0.30558531010673	0.47437113460121	0.698616034823366	0.945842629634563	1.16751183297108	1.31008626348214	1.32958120190824	1.20477001847221	0.9441096928402	0.583645414574514	0.176771505118448	-0.219998825162137	-0.559864841541614	-0.813128853778521	-0.96806710353349	-1.02704952839326	-1.00103543612219	-0.905110795446109	-0.756114085227923	-0.571772646977788	-0.370091276062726	-0.168172394106842	0.0194703007217448	0.182529021707099	0.315935672502636	0.420045013604001	0.499836252086974	0.563167539657858	0.618454305975755	0.672428874587564	0.728552448063926	0.786275326726218	0.841091113314888	0.885398619302062	0.910278681770045	0.9080396329691	0.874836068244029	0.812298594387734	0.727310703783218	0.629819360493831	0.529493992223343	0.432685959695201	0.341113156323475	0.252896157069431
0.687684573768515	0.703136607434472	0.63728596513045	0.514380610304179	0.380366635854409	0.287246371654464	0.277332682028872	0.371477254836215	0.561775669148514	0.809595084620182	1.05174240730737	1.21638431497433	1.24496567513318	1.11123344567294	0.828719137597249	0.444129241478178	0.0213386449277448	-0.376085722459568	-0.697725667718444	-0.91246059933673	-1.00894734392146	-0.992543609020117	-0.880558333565554	-0.697084938100317	-0.468192162055406	-0.218064094094011	0.033384094077199	0.27117835747827	0.484571399809704	0.665751622606588	0.808842545811894	0.909734043980026	0.966813715360478	0.982148082821239	0.962231337316219	0.917422636138219	0.859894440180603	0.800913996059668	0.748733380017368	0.707839077718971	0.679321524727577	0.661572688428174	0.650801440242926	0.641542003962554	0.627672619123814	0.604074996069629	0.568299260882309	0.521239822503379	0.46635177951455	0.407935194980216
-0.226218732076619	-0.123750793569544	0.0737554398545182	0.350164151915506	0.661578994660011	0.946101818140149	1.14005104320785	1.19525178249782	1.09252654380587	0.847685304414403	0.507686377224676	0.137261027228944	-0.199660429640635	-0.456432485003246	-0.612000037127196	-0.669878155615243	-0.651208108558645	-0.586121400596984	-0.505668710078128	-0.435004841332495	-0.388704668454702	-0.369510099869115	-0.370858949506028	-0.381719966622736	-0.39132506704365	-0.392137715608673	-0.380875990554602	-0.358262545531806	-0.328090279680552	-0.295841508121361	-0.267046301889037	-0.245713343262036	-0.233188828488588	-0.227675197606651	-0.224557394018113	-0.217612627517079	-0.2009258239777	-0.170943347816116	-0.127941277603021	-0.0764768346508973	-0.0248390376321332	0.0163377139789048	0.0362697881630022	0.0268892253316601	-0.0144074850980075	-0.0835353707974916	-0.171074274391958	-0.265767393654886	-0.358220555849141	-0.442729818475656
0.658399305121725	0.614480375793518	0.482773193989715	0.302233357256218	0.132180071673173	0.0364649692596592	0.0714374074147254	0.275822291085562	0.657312588174856	1.17758361102113	1.74643997055124	2.2359521154453	2.51482930710322	2.49028455006566	2.13917727156959	1.51536850109095	0.731596583608445	-0.075095638147647	-0.780066735819977	-1.29721053903202	-1.58856291501784	-1.65925525136159	-1.54429071744398	-1.29353700734468	-0.958720952646968	-0.584214106484983	-0.202852957365679	0.162664750975352	0.494389920062257	0.773744319474462	0.980440879881064	1.09714985918476	1.11720529610801	1.05021920261658	0.921524944657321	0.765103262025192	0.613500782105159	0.489765020837308	0.404778237379362	0.35988949607198	0.351862911446698	0.376603762535493	0.429769378250492	0.504749328571522	0.590134844275969	0.669020738779402	0.721425372663757	0.729432396432048	0.683175542029556	0.585135005817056
-0.746826185178645	-0.593762810771819	-0.278018715561967	0.136225768128934	0.541307174835204	0.825741970833866	0.915616310928966	0.798870058719306	0.523911973988821	0.17645412825345	-0.153198059551083	-0.398441595037761	-0.53043232724858	-0.555589158238221	-0.501809831777888	-0.402717078611669	-0.287619741751779	-0.179040250962382	-0.0942999723608133	-0.0465155565501014	-0.0431269822560753	-0.0833705127174282	-0.157290898615459	-0.247839322649934	-0.335679047412385	-0.404758060611505	-0.446232666369185	-0.459175899525399	-0.448236222828519	-0.419932092705729	-0.379625719652538	-0.330364425467424	-0.273504900855837	-0.21021387395787	-0.142869281768626	-0.0757416363312426	-0.0146839633377987	0.0341125533062494	0.065781690045714	0.0779744539554145	0.0709107456303112	0.0464173738337545	0.00674919475514984	-0.0460509426378336	-0.11004230547033	-0.182820888682648	-0.261004818122379	-0.340207393733913	-0.415600929436946	-0.482762091143256
0.830847905004655	0.792913433367146	0.646739598295586	0.433846907604444	0.219092502992359	0.0726060701008255	0.0575280392772603	0.221439556710855	0.583765415642789	1.11834197159183	1.74181519725414	2.32162391465568	2.70780166175627	2.77828731317741	2.47892358146283	1.84172466831051	0.975132330233848	0.0314389031698458	-0.8355027079779	-1.50713541879353	-1.92055647761283	-2.06932217802073	-1.98934455687535	-1.73836131880319	-1.37687990723022	-0.955552771095951	-0.510747275411491	-0.0673389640319322	0.354510031119297	0.733123390719556	1.0435567401379	1.2615472990804	1.37093686545023	1.37018505450786	1.27415250071741	1.11024784328537	0.911287284518761	0.708748212635481	0.528815767858503	0.391145650170609	0.308716223494171	0.287350652774487	0.324685238880951	0.409399519458086	0.52190897517942	0.637356232333758	0.730672043680148	0.782174966372016	0.781602995793451	0.729210125408009
-0.287955942603888	-0.310330910901817	-0.29567119465203	-0.226420491305744	-0.0789518155388264	0.16936429795188	0.525215706324374	0.965742333013892	1.436953617935	1.86684654553733	2.18563402738137	2.34223388025189	2.31173167430132	2.09613148436139	1.72280024187427	1.24119000987377	0.714873359230195	0.207667148401139	-0.232038714365879	-0.581420920865723	-0.842818808938206	-1.03382792080728	-1.17419302830166	-1.27673814479089	-1.34588361675477	-1.38192001752681	-1.38609594740591	-1.36262585353546	-1.317323842655	-1.25533460353503	-1.18031153071476	-1.095245392131	-1.00344513512915	-0.908448685320603	-0.81318079251549	-0.719588570007412	-0.629367109877896	-0.54512752647548	-0.470845542587777	-0.411013403498461	-0.368893847242012	-0.344878183665849	-0.335919618501654	-0.336482339927166	-0.340716147986211	-0.344974176629852	-0.349475406999179	-0.358024869961674	-0.375556514677979	-0.404793492002639
0.233600702282331	0.289673384879869	0.335416432655476	0.366776121403512	0.383412452749753	0.388041011290201	0.384751314075211	0.376853345392586	0.364735852345542	0.344376869375557	0.307381492780523	0.243205502094577	0.143285603815812	0.00557543772031831	-0.162612081581527	-0.344962470172421	-0.519746192362012	-0.665192676133004	-0.764492979819631	-0.808584116272935	-0.79606967476521	-0.731155601876222	-0.621328048107713	-0.475974828751928	-0.305776372310146	-0.121910986297502	0.0652863899929567	0.247445942703245	0.418085581206629	0.571372137662458	0.700900109823685	0.79974838702318	0.862064111873797	0.885234977605591	0.871219051201873	0.82606620902596	0.757790122555505	0.673844109324289	0.579705519179209	0.479191425393484	0.375782325761612	0.273568025853684	0.176983926797956	0.0896676141336056	0.0134529041981889	-0.051779346128135	-0.107518258074442	-0.15597731354219	-0.199863937997669	-0.242408862470178
1.82065985048266	1.85167055825267	1.66306855736245	1.31262006110463	0.90185834612957	0.530356408483919	0.260851726976087	0.109701439036603	0.0578374190783209	0.0686018493343567	0.102745380421869	0.128465970546607	0.127674671658636	0.0984301505724561	0.0522066373789808	0.00631842471862666	-0.0249750474255143	-0.0359355969620228	-0.0289489898782031	-0.00987877919304145	0.0168403377821376	0.0502327901867732	0.0915811373997884	0.141801437315998	0.199430313757993	0.260191891346333	0.318004783088596	0.366699847093743	0.401570776091024	0.420103265148748	0.421796641160565	0.407576552135836	0.379399391614177	0.340203555537981	0.293843845471643	0.244604220883289	0.196344770890053	0.151798376435729	0.112464804358002	0.0790004007108681	0.0515515636793182	0.0296264009969587	0.0116890351759338	-0.00493467688378015	-0.023453642852162	-0.0465350537021587	-0.075419374115802	-0.109743730084229	-0.148017932763399	-0.188288289585556
-0.418534197511911	-0.437264050179175	-0.41307638338083	-0.353969979380166	-0.27245758191784	-0.178962654910787	-0.0802452796556845	0.0176068546426843	0.106103278000207	0.174749546474542	0.214557049381473	0.221651815047142	0.198479559010756	0.15233676188069	0.0926185607790826	0.0283921614799711	-0.032807598514867	-0.0849799111477614	-0.123242199026295	-0.144014288898428	-0.146164836177478	-0.132212661588814	-0.108010573354485	-0.0802471143124105	-0.0530183289967563	-0.0258266590382337	0.00549074833337479	0.0454911187212253	0.0956334467278343	0.152584649095629	0.209013068374407	0.256148422866516	0.286699941035383	0.296853384150911	0.286731266270701	0.259523312959775	0.220068441889438	0.173666631615227	0.125376272808225	0.0795264113302351	0.0391493591253343	0.00548374499863261	-0.0220012571033576	-0.0449165762329289	-0.0650878509928551	-0.0841768436289496	-0.10391015350526	-0.126373521735196	-0.153794878917588	-0.18778140432831
-0.0343720932074495	-0.0252152599898708	-0.00862319267164126	0.0141999349508356	0.042027199087762	0.0736250542726875	0.106622842951917	0.136319589110543	0.155749473597017	0.157376864183242	0.13564401756104	0.0891642596480145	0.0216957744882013	-0.0583870467293347	-0.139976876987485	-0.211999464221439	-0.266185422926573	-0.29870746945238	-0.309937544349814	-0.302674310499067	-0.28014260056515	-0.244948428725843	-0.199145310776733	-0.144731334157052	-0.0839843757902502	-0.0196103035802186	0.0451050918408155	0.10620030105107	0.159233765410553	0.199841686192557	0.224515194944507	0.231441092130881	0.221289052333258	0.197675449337073	0.166817247510603	0.135997570058232	0.11111909103908	0.0944618549870193	0.0840097009079833	0.0748940129415236	0.0621272474255751	0.0429978658858937	0.0179228569366292	-0.0103195088704891	-0.0382614474695837	-0.0635527435753813	-0.0863179225492813	-0.109468097064724	-0.137497528576236	-0.174083131150112
-0.330969817355185	-0.323804633978791	-0.265790574402013	-0.166180521081186	-0.0444081823213831	0.0786434144931246	0.187560183667621	0.273849120547371	0.33278040085251	0.359471282705595	0.347698848222439	0.292263105499903	0.19305484541841	0.0579213738868648	-0.097695583302379	-0.2542759920716	-0.392931756529194	-0.499001826890962	-0.563509270252131	-0.58303149379259	-0.559033577248674	-0.497071748736441	-0.405569704721148	-0.293964638708416	-0.170710949285942	-0.0420409814620177	0.0880113825374478	0.216674806498394	0.34142859623439	0.459470710032449	0.567586193864493	0.662079284385836	0.738729345617918	0.79307227269131	0.821197369103479	0.820843662046577	0.792382593750177	0.739389229454735	0.668591514279644	0.588933759547035	0.509664694502909	0.43795557973882	0.377119067434344	0.326377199392365	0.282261231436925	0.240744526817511	0.198847268331588	0.154969155874452	0.108210744585248	0.0576714728130399
-0.77025432570297	-0.840387148365949	-0.831750291660142	-0.73912266189473	-0.55962091507072	-0.283315511427416	0.105091785560112	0.611304581322042	1.21096460713248	1.83642980609748	2.3814008717566	2.72617455053945	2.77574427605734	2.49453673296436	1.92117374673676	1.15627071716265	0.330248315967814	-0.433129027349039	-1.04332402419671	-1.45400313603492	-1.66079943941285	-1.69149165762201	-1.59334690293483	-1.4204056462661	-1.22240998923636	-1.03684159325222	-0.88521306656302	-0.773838907669069	-0.698057327992073	-0.647919085408888	-0.613189356782773	-0.586206137535464	-0.562347787355713	-0.538960049826104	-0.51401971984065	-0.485457657967335	-0.451366130327169	-0.410806912321073	-0.364757755517759	-0.316677393308222	-0.272153312743066	-0.237344053509661	-0.216579769179236	-0.210264865525377	-0.214471363116104	-0.22284101711789	-0.229920645056006	-0.233918382505365	-0.237130414322404	-0.243857830701108
-0.215487084231481	-0.170355201880762	-0.0755583398657368	0.0552504619899448	0.198645835958318	0.33074559810259	0.43486500450351	0.503698510972109	0.53632199171263	0.533573476266609	0.495697632597397	0.423624610414015	0.322009719370624	0.200811090446225	0.0736998725571074	-0.0456088891758956	-0.146549892248363	-0.222751375217305	-0.271204941479524	-0.29093980609795	-0.282249215087742	-0.246581546172375	-0.186654766500674	-0.106412837335515	-0.0107524234445101	0.0948532396034324	0.204685934128149	0.312954855782882	0.413746142689059	0.500871449971623	0.568050206911015	0.609906508722843	0.623679959965927	0.610699942232678	0.576457624541135	0.528939799471275	0.476082708381398	0.423708634477772	0.374780659225422	0.329834572404109	0.287858977244308	0.247041281445415	0.205350766702535	0.161265095678353	0.114700314426344	0.0676514103389336	0.0238598496315151	-0.0126196696279136	-0.0391914273553925	-0.0556979377124419
-0.473781302024336	-0.49499699937183	-0.462956736452704	-0.389391027178243	-0.296407553182416	-0.205263761141208	-0.127879714531231	-0.0652147965740858	-0.0114898238479446	0.039529773228428	0.0892792236350838	0.131382416332057	0.15137202955633	0.129892508231935	0.0495563394993833	-0.0965344416969841	-0.298689996369377	-0.53072303199343	-0.756821936418652	-0.941927518017348	-1.06059498232826	-1.10078929991286	-1.06243064798897	-0.953353337507097	-0.785908884198125	-0.575706403144276	-0.341522451517347	-0.104224375357011	0.116431841080565	0.305968090173654	0.457649455592094	0.571379966550584	0.649768598800428	0.694317093953215	0.70450804756361	0.680141861214668	0.624702574594779	0.546907117119359	0.459122535285644	0.373527543857094	0.298189970474451	0.235102167092457	0.181049191502579	0.130671449500333	0.0799383103411487	0.0280918208745793	-0.0228324045536767	-0.0700873171837611	-0.111960552684165	-0.147762819298212
-0.083289653803184	-0.190010815792364	-0.300929229412959	-0.371001321057645	-0.352192674543312	-0.214284212787174	0.037545694321972	0.35713764286657	0.667437493039834	0.882976980768449	0.936007658620934	0.796154474882085	0.476803710886857	0.0276512571300547	-0.481588636085145	-0.979172244596356	-1.40535734415999	-1.72000871117345	-1.90408580160616	-1.95680367334271	-1.8906058223944	-1.72576218614424	-1.4857718864858	-1.19406503078266	-0.871966676509889	-0.537610272333354	-0.205441323003021	0.113919121087806	0.413402139792559	0.688501083804582	0.935389406307246	1.14865324964505	1.31988545003279	1.43835321376705	1.49390306643893	1.4808664754952	1.40100109592546	1.2639722262068	1.08523302889099	0.882504692832119	0.67253520109727	0.469272691271624	0.283603330032254	0.12406650189266	-0.00231155001607718	-0.0898742521882579	-0.135288935789934	-0.139191172987752	-0.107315625293619	-0.0499272470535845
0.99666415894108	0.997321525189381	0.890892099304817	0.720611293957818	0.547088436799377	0.422105167687237	0.372421557252498	0.397731470858805	0.477174260874622	0.577876673234987	0.663353017488003	0.702094430418707	0.67534345540716	0.581262943716131	0.433600852261179	0.255922388114703	0.0746726325892248	-0.0860163842979634	-0.206919804973284	-0.274643648939353	-0.282090042569865	-0.228888596938361	-0.121390235745768	0.0283523473631898	0.204719783065846	0.391192893406099	0.572657808226982	0.736779914062161	0.874488907190216	0.979932104139579	1.0501343171459	1.08442896760719	1.08378351340439	1.05030181672283	0.987170094731146	0.899046373142298	0.792518098766057	0.676021240433479	0.558777521263532	0.448884634055401	0.351314215805895	0.266790893259904	0.192179715413989	0.122343009640445	0.0527651185856989	-0.0181811703838024	-0.0884421262971607	-0.153457401961487	-0.2087114966794	-0.252180263706407
0.218556400796933	0.311528215537753	0.387685842499487	0.433526140827343	0.452933638413903	0.464911030045178	0.489858639855811	0.534106063224209	0.58361825033003	0.610482175403855	0.587171672540185	0.500096227998633	0.355996440264309	0.179191990680312	0.00188420259361666	-0.147554610304502	-0.252927358263606	-0.311957317436186	-0.331899912124169	-0.322609688894941	-0.291374790004863	-0.241873456157378	-0.176465402633888	-0.0989347385373407	-0.0151716253905326	0.0684757389624626	0.147423701686195	0.219780931205242	0.285600204238787	0.345420476974976	0.399102660776306	0.445234610642704	0.481056154537659	0.503085705899326	0.508558785261	0.497041920548432	0.471019298424776	0.434817275359825	0.392574950932983	0.34674593593914	0.298063467327626	0.246647739222305	0.193163113291158	0.139178340817726	0.0867069400466268	0.0375099390156923	-0.00732432966478279	-0.0475204729748101	-0.0837819362578215	-0.118012674585199
0.324366476815013	0.334385363383682	0.31969767492754	0.297114800675476	0.287355589698628	0.306340417467299	0.360338369902168	0.445589196285332	0.549999569592929	0.655113253281426	0.738819558593688	0.779929102992223	0.764114842254097	0.688841105771589	0.564840816785434	0.413422474962044	0.260841782764109	0.1318942622667	0.0446892715370392	0.00778011648915743	0.0199525843308861	0.0722719715115221	0.151570788616512	0.244338939827876	0.339865173839869	0.431605114014142	0.516389347124688	0.592143569967852	0.655638273249035	0.701747977735793	0.724700006321095	0.720481362445292	0.688845121434747	0.633715505001866	0.561934709670377	0.481310296984766	0.399064984599326	0.321135661605941	0.252051868289339	0.194924974278717	0.151343947136865	0.121249132194061	0.102899367518327	0.0930059393327383	0.0871844676529	0.0809184818244403	0.0709286467063566	0.0563061735981925	0.0386188427518225	0.0207897331485534
-0.325678379602947	-0.30509395768575	-0.236893412180948	-0.132538207621289	-0.00777832607026321	0.125556272550231	0.262255054910999	0.400181337690498	0.534415811411122	0.653751562987948	0.741745075328156	0.781575584698864	0.762199513873673	0.682986059381745	0.554962204913259	0.398442407280299	0.238243269467188	0.0982312594963112	-0.00320218140442378	-0.0555360823249703	-0.0559358113717393	-0.0072983472259138	0.0836709436992982	0.207037808027196	0.349379396641809	0.494485634168417	0.626058955814343	0.731367108141852	0.803630630781817	0.841863384755977	0.848846531412943	0.828956308535944	0.786982841915834	0.727858376556019	0.656596339230994	0.577994427913733	0.49619901016327	0.414496928555155	0.335535424138728	0.261763430618853	0.195624385625845	0.139223322403013	0.093708999114629	0.0589167936697655	0.0335647911715855	0.0157656055610509	0.00340806845233228	-0.00574530841371217	-0.0140017363764633	-0.0234345974479076
0.0735565188344808	0.101669566358842	0.125593198291878	0.143545001736279	0.161355721567944	0.192406341065007	0.251772275802566	0.346835773484782	0.469768984097101	0.59694987036539	0.696486342924231	0.740222259607683	0.714124590487605	0.622263544407413	0.483471159338239	0.323478872385717	0.16679802181638	0.031585354892086	-0.0715695604089542	-0.138106213401594	-0.167278103177247	-0.160816564929987	-0.122730826640064	-0.0594867079084349	0.0203150519741372	0.107091049141916	0.191955587362116	0.268267704376915	0.332395521712813	0.383420784870334	0.42206480828089	0.449504441383071	0.466651331160204	0.473979189605443	0.471560215942654	0.459035064985955	0.435658971900862	0.400755686350125	0.354535620621804	0.298724648116955	0.23647378967011	0.171609865837692	0.107783796339481	0.0480157230472063	-0.00527507207492771	-0.0500089077307095	-0.084327858095774	-0.106898799692637	-0.117572802865486	-0.117904470678266
0.232861716608548	0.237037844481372	0.225854141260216	0.212005566898322	0.208606277608492	0.223545828316874	0.257870550202603	0.307249556541493	0.363685255898874	0.416159526564016	0.451296987182371	0.455608353240975	0.41936827810857	0.340532616187607	0.226740640168846	0.094368549854346	-0.0350650938908761	-0.139880736151623	-0.203012271807673	-0.21516800324536	-0.175534255620135	-0.0901096074330232	0.0312174306705154	0.177241788850375	0.336601318584279	0.497705175621493	0.648579027236243	0.777662677028719	0.875554657136068	0.936684409589633	0.959809465096722	0.947132710391397	0.902883499428039	0.832452000942592	0.742405901317175	0.640703898676488	0.536167417555091	0.437026529375331	0.349304567147418	0.275962655428608	0.21703799231792	0.170345509972774	0.132321572870425	0.0989745214021517	0.0669838589485588	0.0346579217273767	0.00224381096511105	-0.028640586079608	-0.0561338737433636	-0.0791728181253657
1.14495386700182	1.20643279736088	1.15076978543582	1.00434048234621	0.813192388497472	0.620189423945504	0.45111487546529	0.314898267549966	0.211958168497814	0.141607589536686	0.104106356608549	0.0987141336809471	0.121269067087708	0.163551982934276	0.214583614553307	0.262875514623133	0.298662502125338	0.315568875139137	0.311476642498887	0.28845004466559	0.251666583429788	0.207564370597936	0.161831926670154	0.118104143228023	0.0778890541305355	0.041399304502348	0.00833455884614802	-0.0220703249964267	-0.0514791961840617	-0.0824869470251931	-0.117704717419434	-0.158334179315433	-0.2033032874021	-0.249674800011912	-0.294008262243457	-0.333671181438564	-0.367382846770283	-0.395120557615278	-0.417966084763784	-0.438144061768195	-0.458923072958936	-0.483931074631507	-0.515910475375325	-0.555515152841064	-0.60090283033072	-0.648461133016726	-0.694317565392718	-0.735786710522553	-0.771941848967597	-0.803077033919209
-0.0175206590451152	0.00223189786570086	0.0405624391812521	0.0978225256019961	0.169865013472937	0.249674326962182	0.330150605305164	0.406070785150583	0.473983355787326	0.53057952087364	0.571294805516589	0.590531079161421	0.583474814393677	0.548373732646417	0.488055643240315	0.410067139334865	0.325403864582579	0.246238170682491	0.183462521328631	0.145035346195711	0.135594332468076	0.156780734715773	0.207219861249213	0.281832363721489	0.371448479936884	0.464070306947097	0.547947534067252	0.61492956437273	0.662009207752824	0.690200214611199	0.701828079163248	0.698275616912212	0.679510764827065	0.645184327655451	0.596112967246608	0.535109932286486	0.466851195778983	0.397013697738421	0.331088564778211	0.27328545149262	0.2258991011241	0.189306501767383	0.162436045963326	0.143367420383999	0.129845945855542	0.119722889676044	0.111361700684361	0.103893639954166	0.0971640719496054	0.0914045389547435
0.232500625366782	0.244924701510723	0.23415221381874	0.210153884252884	0.191067433746622	0.196423411547554	0.239159200871176	0.319652350486267	0.424218320346588	0.528993617298274	0.607953745480251	0.641693520579082	0.623021215787376	0.557238528400021	0.458079607751849	0.342322708798411	0.22575510154195	0.121310062314367	0.0386457167198687	-0.0158860294596864	-0.0394084275678151	-0.0327505478327383	-0.000349563166304282	0.0504982882699379	0.110981006224009	0.172293397274132	0.226952328775782	0.269819111757326	0.298833320858976	0.315207238699792	0.322694268541054	0.325910394008165	0.328346368681288	0.331075962544534	0.332878951425738	0.331653466907786	0.32611259715386	0.316534304323017	0.304092603481757	0.289510910008292	0.272363694878136	0.251711935493701	0.227502104453094	0.201477381738472	0.176795155534587	0.156564656695353	0.142211644080041	0.13257874223168	0.124224555211319	0.112802073866871
0.448713771844918	0.460002125537288	0.423212381660082	0.353709925621714	0.276066944737595	0.213702661881529	0.181296785463218	0.182113109555175	0.208955208980793	0.246970620231962	0.277660032744865	0.283857928885575	0.254658712247924	0.188565828352573	0.0936129799109836	-0.0153946965989942	-0.121137771730049	-0.207912658227842	-0.264611426578673	-0.286226024173904	-0.273837278759406	-0.233180207272363	-0.172242625401476	-0.0987932347669345	-0.018739031633942	0.0643051457242629	0.148454194821588	0.232502700201516	0.314885951549007	0.393026098697213	0.463260067682868	0.521290873577975	0.562854251837557	0.584238129795872	0.582539148819284	0.555904770841834	0.504124164228113	0.429575777194374	0.337935830143351	0.237755463956963	0.1384908875629	0.047692093536089	-0.0310359838523775	-0.0979699001205895	-0.155290055852539	-0.204856958125152	-0.247416002695865	-0.28340258196092	-0.314017255735448	-0.341196679923101
-0.094524185768173	-0.0547498249281852	0.0069695147615705	0.0779052829042537	0.144891338553659	0.20202467854549	0.254499138160489	0.316250590683987	0.402169869213527	0.518075684328839	0.653160714211866	0.779626658878961	0.861496832281845	0.86941067097326	0.79375528131899	0.648736347047484	0.465465603303832	0.278783386084688	0.115386298082829	-0.0114466631780078	-0.0999922830870853	-0.154310909123573	-0.178849551878916	-0.176238967904177	-0.148395006344652	-0.098867312672886	-0.0340795966876938	0.0374626274848668	0.107223425461918	0.168527297797198	0.217405745351063	0.252449601412538	0.274262284580651	0.285025983777755	0.28823621794173	0.288301808820341	0.289741736228184	0.296056054062126	0.308699473006811	0.326695599070084	0.347179853566377	0.366622095406108	0.381983655734391	0.391091511023554	0.392168580863233	0.383226798163407	0.362183081044599	0.327908125055672	0.281521649604003	0.226893649760749
-0.0431632931753811	-0.0315753789824096	-0.0196499734072951	-0.0131469820044538	-0.0128987326901179	-0.0133037301487585	-0.00564103293616436	0.0160486957177454	0.0506300478246764	0.0897308668996089	0.121399328856216	0.135077061093307	0.125284699006117	0.09275656433411	0.0434580753655522	-0.0131067342490543	-0.0651950876387421	-0.0997748275018326	-0.103962803462751	-0.0674459175484711	0.0147157156854168	0.140239686393188	0.299759603410544	0.478975970572786	0.661960287761543	0.834455277626645	0.986146147497815	1.11120789667101	1.20706443999354	1.27226692935994	1.30507327890833	1.30381092029514	1.26852974876658	1.20219951696156	1.11010035913212	0.997753456904015	0.869042141482972	0.725902934598546	0.569635487004074	0.402782576723072	0.230290523450853	0.0590810384644366	-0.103996903740833	-0.254783463390484	-0.39323773830833	-0.522470974907259	-0.645921851714967	-0.76475599658318	-0.877390075553635	-0.981241223093411
0.057154239404423	0.0824859155493134	0.110135421142484	0.136296098502074	0.157036525831531	0.169936320058912	0.17524206605418	0.175795040105701	0.175712939347828	0.178542142133826	0.185845239106657	0.196917339618618	0.209750675266762	0.222687534293304	0.235675615789619	0.250098967458592	0.267067084418174	0.285347073451844	0.300699731594647	0.307475301998895	0.301548965621484	0.28262587331484	0.254553189376684	0.223798203737691	0.197231648112332	0.180218721591117	0.175415442334676	0.182304590772902	0.197446241630344	0.215375728298881	0.229985787051116	0.236126942182953	0.231017112844062	0.214920706070828	0.190715794429235	0.162544365697662	0.134347328791497	0.109101487722595	0.0888945304998541	0.0752261908814459	0.0688764936819038	0.0693775650540866	0.0747874681338686	0.082329101518819	0.0896227851526901	0.0955608742067486	0.100059643588739	0.102846960298539	0.102301258202696	0.0954034252125702
0.133447425941139	0.11877117266239	0.0894792309724532	0.0581029460448916	0.038588056736217	0.0398779095725538	0.0625305148709177	0.0993236264039349	0.138141250384185	0.164991626166722	0.166388901849059	0.131601919726002	0.0551889430146598	-0.0607382030373713	-0.205675120794651	-0.362065881357417	-0.508627286432833	-0.624660478992526	-0.693958438403422	-0.706994743544546	-0.660809447556934	-0.557263919249951	-0.40124013927336	-0.200009305376166	0.0363601193296005	0.294748200390715	0.559887184618428	0.816342560618269	1.05060106862188	1.25227756425532	1.41415419746023	1.5315813122589	1.60210156247442	1.62576823355725	1.6058180109319	1.54886276310632	1.46402023677028	1.36112583123568	1.24867467541579	1.13216965629995	1.01336526895012	0.890731098024933	0.761101273567758	0.621830423288715	0.472324289645117	0.31419025258467	0.150297131304397	-0.0161983037683982	-0.18201837461437	-0.343244897888228
0.538881761599677	0.586555476089457	0.58366159410918	0.541977268509165	0.485226250549338	0.436055873984001	0.404412467960813	0.383827282868764	0.356695177211248	0.304316530780024	0.215651286697305	0.0908386967973705	-0.0606609764157224	-0.224757955363069	-0.387363279081649	-0.537300721292762	-0.667221622087595	-0.772977220783726	-0.852064103904597	-0.901772692922952	-0.917761421443944	-0.893896059489561	-0.823939971896771	-0.704716104006081	-0.53910112747682	-0.336874322218707	-0.112772417416862	0.116886094204418	0.336900419838117	0.534303782344281	0.698722209835228	0.82319405284118	0.905486312894187	0.948642082666779	0.959552346291116	0.945799978541061	0.912550549122887	0.861424133211952	0.791846430667175	0.703532435461956	0.598094121993458	0.478784364095882	0.349057090989691	0.211401426244624	0.0672804057633321	-0.0821041890683414	-0.234932701119435	-0.388169263383237	-0.537372786564339	-0.677193260302418
0.87425853767238	0.886541792173557	0.791906281792567	0.619393742074909	0.420611700112133	0.24709690401387	0.131804924135689	0.0823834689305378	0.08513864386269	0.114072999407394	0.140239351749937	0.139353502975372	0.0970889175608815	0.0116442059378544	-0.106692841073474	-0.23868205932261	-0.36102809131506	-0.451697840061244	-0.494151715808363	-0.479300491010197	-0.404966386332455	-0.273854569042466	-0.0916374306211324	0.133730185772046	0.391480379993594	0.66725570407222	0.943292157418349	1.20024659852067	1.42037327149962	1.59082035840646	1.70554201499117	1.76502508140942	1.77430662531092	1.74062246874851	1.67175916949059	1.57512924918628	1.45694857493297	1.32140968994221	1.17066204192504	1.00625111276815	0.831211019035407	0.650882124383391	0.471354411774363	0.296658333473732	0.127151899955388	-0.0394629337638642	-0.205398887346705	-0.370586842480017	-0.532550650505278	-0.688001355877693
-0.414621749095307	-0.427704179728373	-0.391377154326224	-0.309658807907923	-0.188089719324802	-0.0258084881476369	0.183869389640842	0.443142086163052	0.736845543185306	1.02715832062814	1.26135112545363	1.38951921535988	1.38315022438781	1.24552921408799	1.01025356613472	0.73012585741897	0.461771377700211	0.251171699664369	0.123765549727665	0.0811283808622536	0.104366531057053	0.162281027825249	0.221081785302004	0.252769501426717	0.240647968343786	0.181475057991744	0.0841448690527741	-0.034731261508597	-0.156930803294426	-0.268113200181528	-0.360722025047041	-0.433822722336725	-0.490902863387957	-0.537163009798168	-0.577418398834136	-0.615091996338455	-0.652251711962382	-0.690195097995996	-0.729868541243195	-0.771747722391106	-0.815515396491284	-0.860168642765653	-0.904679785172545	-0.948651213094748	-0.992388678865301	-1.03640661785216	-1.08079970745708	-1.12479523958341	-1.16654276836523	-1.20317784108
0.182268440969789	0.166460999802287	0.131475398297389	0.0928543853809007	0.067190302658026	0.0634173436949075	0.0788922298044079	0.101880878421374	0.117705903807169	0.114436953586377	0.0857343163651116	0.0309507425410896	-0.0460712731817748	-0.138170658938411	-0.235540632267003	-0.326328381971065	-0.397845977134961	-0.438483768909248	-0.439578431908052	-0.396380630426754	-0.308005488629803	-0.176949675162644	-0.00869312718050294	0.188631717153507	0.404795903154003	0.628383524300919	0.847909593446096	1.05284696320277	1.23423880031788	1.38475553387544	1.49847227013476	1.57095413292316	1.60000761264979	1.58678704251876	1.53644289489515	1.45759681857998	1.36051468824146	1.25454937657082	1.14590519134884	1.03675277048203	0.926089076655223	0.811785218691656	0.692615188949265	0.569162514926351	0.443275384350447	0.316656924791814	0.189685511678906	0.0613500227533324	-0.0696369421253747	-0.203406004480287
-0.354423115909403	-0.375580562524988	-0.343801276663703	-0.246784286864205	-0.0765614794628173	0.167810156979575	0.473964567800192	0.810450852206911	1.12780473425017	1.36927562606203	1.48752575062182	1.45949295770315	1.29260546685601	1.02025934329234	0.689560067236158	0.347114174845819	0.0282818396435512	-0.247346006378366	-0.474547297752154	-0.657390717674779	-0.803239032626982	-0.91814294391862	-1.00492431622652	-1.06388029954818	-1.09480746039255	-1.09862769746983	-1.07757157005549	-1.03414423649657	-0.970061163055346	-0.886293725188885	-0.784330520417543	-0.667590329268285	-0.541703068667227	-0.413387569266421	-0.288938181003676	-0.173568918555448	-0.0718137160732257	0.0119904910950086	0.0741077088187415	0.112539260398713	0.127800213816995	0.122512494816982	0.100077028231291	0.0634083347858086	0.0145254044312201	-0.0448909824451886	-0.112474054298951	-0.184511306427145	-0.256373096800503	-0.324026353371453
0.325454971606244	0.369582505664848	0.391653015846474	0.39594789294583	0.391811926678785	0.388640062129038	0.391982582245444	0.402249845072319	0.415400860923934	0.424315788723931	0.420251512448557	0.394596362648557	0.341179867924939	0.258779207578617	0.152889674700402	0.0358117868487547	-0.0752919709522337	-0.161872375186244	-0.207866467385891	-0.202708602142268	-0.142608885321596	-0.0299598665664787	0.128524675513692	0.323908199848623	0.546443576690426	0.785958921196538	1.03159235028773	1.27160308742569	1.49373648284034	1.68608457671442	1.83813513924515	1.94188090104037	1.99299244296469	1.99175759825245	1.94310647808259	1.85525614762173	1.73739011194551	1.59754321587405	1.44171236526595	1.27428872896494	1.09909668725454	0.920259060140508	0.742536294459723	0.571050112727276	0.41029146531825	0.262531482190911	0.126452828854324	-0.00269117100932119	-0.130745383653185	-0.261211451172547
0.937405506677101	1.02626116963307	0.994767625157664	0.844450302290234	0.61348229836715	0.360813202219258	0.142597688123321	-0.00610320972146718	-0.0767627901079353	-0.0814902803767812	-0.0428117129500412	0.0147608086693066	0.0696089976081398	0.105771227365442	0.115138639448561	0.0989814224042282	0.0675773335643471	0.0372375190896189	0.0256054009183844	0.0472455861704449	0.111248320470665	0.221106934306395	0.375719734113698	0.57012534792913	0.795481665561914	1.0388962019433	1.28403820077714	1.51287222664607	1.70800474682302	1.85482126124118	1.94300415232447	1.96757393582185	1.92959829957108	1.83621143749661	1.69934060573992	1.533083366596	1.35063087276692	1.16206598246849	0.973809996642085	0.789403658353561	0.610630860010697	0.438241115709146	0.272296751331408	0.112598271109069	-0.040674110205991	-0.186520175290004	-0.323312116167591	-0.449451706985066	-0.563871882282934	-0.666055629210459
0.0813164826086305	0.0642414511659959	0.0387982712099808	0.0166277794423457	0.00973824289908696	0.0252247813339929	0.0625984763101675	0.114394576074205	0.168818723412279	0.212830390932799	0.23483612580806	0.227010427077554	0.187453788364273	0.12181872076283	0.0433059942912206	-0.0298999907065381	-0.0793053416359643	-0.0909433978398324	-0.0582098844372059	0.0182488609389717	0.132951694540255	0.278640041691939	0.44815235984478	0.63408136890482	0.826782111018266	1.01277591648088	1.17560722785931	1.29948095009616	1.3738791018742	1.39654744949713	1.37328775281409	1.31495351580198	1.23346121026767	1.13867603217149	1.0370574469855	0.931918607594862	0.824637485572007	0.716048265713503	0.607338078530535	0.500117082830605	0.395886128470942	0.295533231721445	0.199365201117402	0.107615649293399	0.0208763480898586	-0.0600685419631243	-0.134990880336096	-0.204989220142574	-0.272640448683021	-0.34130040755938
0.128623724718726	0.127775813388221	0.114097286715549	0.0955525112029458	0.082931730756913	0.0850884283704871	0.105128317480636	0.138976841891998	0.176432496528678	0.20410313202099	0.209351499578751	0.184140151203503	0.127555307642993	0.0461242718354306	-0.0481624358364812	-0.14126549067586	-0.220445363951782	-0.276128518955703	-0.301788237622652	-0.292595995281036	-0.2443767279846	-0.154129398420766	-0.0221295426413421	0.145815165264972	0.337910192959253	0.538607284998918	0.732411802826961	0.906956134165	1.05382490015342	1.16762280417286	1.24499094359338	1.28464274778542	1.28795582529401	1.25893007428316	1.20303754426971	1.1257262515803	1.03174224745341	0.925590107211562	0.812257966233295	0.697067784791387	0.584441889381415	0.476522585537132	0.372816941216148	0.27124498157466	0.169913206894635	0.0684607131534907	-0.0317355929890657	-0.128245397229582	-0.218349922583507	-0.2994852162697
0.00220266871225713	0.00238879277233747	-0.0213492360471468	-0.0879063311687288	-0.20876230860152	-0.37603765799437	-0.553638194642991	-0.677497638090648	-0.66894452644823	-0.460165507821746	-0.02417960973016	0.602818518117778	1.31820008625263	1.97380819764524	2.41664088312759	2.53607663506397	2.29971205556013	1.76247942527084	1.04465226791387	0.289265449680901	-0.380897888651826	-0.889087947768005	-1.20755737937221	-1.34426169379071	-1.32464352050266	-1.1774407157393	-0.928341164947747	-0.600879011793328	-0.221065850584782	0.178922584106668	0.561588902698972	0.889989856852307	1.13593253284059	1.28646475870173	1.3456787757546	1.33119401228811	1.26696992630789	1.17546472387776	1.0721639288689	0.964128305454272	0.852133332269327	0.734436132405179	0.610046758264986	0.480295327857595	0.348556619550394	0.218708138100484	0.0933077441633745	-0.0274332773791548	-0.145271801207469	-0.262450720697695
-0.0816791601108147	-0.0927056669047837	-0.0946565216908772	-0.0857889770407898	-0.0662101694990388	-0.0373673543698102	-0.00130898321179423	0.0396233674191018	0.0823627638487192	0.122360949578431	0.153418251352032	0.168715217126001	0.162778536874739	0.133506856155849	0.0835443840728258	0.0207971948502166	-0.0419432537565639	-0.0884766784066156	-0.101923831013942	-0.0683200788296461	0.0199372864067577	0.161938832656162	0.348106513729391	0.562004582319189	0.783493124133374	0.992323007047744	1.17132247862477	1.30861760811134	1.39869459945687	1.4423427664409	1.44553531483224	1.41732422086119	1.36713024942247	1.30230803150993	1.22698964852805	1.14256253928649	1.04913075874866	0.946830937822494	0.836290957217921	0.718334705444918	0.593559852150207	0.462419434344463	0.326006426495244	0.187084832273679	0.0504663989137261	-0.0778902045999603	-0.192736030990723	-0.291226178255524	-0.373472559714935	-0.4418998182568
0.301534863438031	0.284548802135668	0.204261045851533	0.0608499034886582	-0.13107204686841	-0.344251053458422	-0.540631179307013	-0.673272762805621	-0.691420237281496	-0.551575659935355	-0.233202601048563	0.247269858181325	0.831534222511116	1.42680779803193	1.92314463824156	2.21600655793801	2.23051479946943	1.94345668068576	1.39556739235772	0.685320075448646	-0.0576408505880065	-0.709408895917794	-1.18257029381344	-1.43906221158969	-1.48457847265821	-1.3524641439029	-1.08658320901944	-0.729355236535361	-0.316803615975525	0.120972556774654	0.557353732654522	0.968045593984963	1.33235155672709	1.63550158976105	1.8697741610089	2.03340433084445	2.12821474535274	2.15772282009845	2.12671099216895	2.04188842664028	1.9124756838946	1.74975654140985	1.56555290417977	1.37043952465038	1.17261708821513	0.977704252999951	0.789056809459841	0.608226173251709	0.435553366706556	0.270944907615165
-0.205653504609056	-0.208306737985061	-0.181759600744602	-0.129941694687684	-0.0629960583208178	0.00732402763630257	0.0719723042039506	0.126313273213941	0.168725566412508	0.197530074697481	0.208613413462253	0.195604690661432	0.152776882428717	0.0790600672664905	-0.0191272067821836	-0.12773813275282	-0.22765369088793	-0.298812379728606	-0.324511981066477	-0.294743796518411	-0.207789853107342	-0.0697278276718114	0.107896502922883	0.311240638702883	0.526814496679359	0.742668067144101	0.948264018173755	1.13408417868366	1.29190543419382	1.4156537409678	1.50188981701073	1.54924604798976	1.55725426125803	1.52573658572241	1.45545302297375	1.34950808598424	1.21432076794401	1.05929977893367	0.895237235334758	0.732083944170846	0.576962796636624	0.433154298340377	0.300433309408916	0.176555260775263	0.0590950234063034	-0.0533253687362566	-0.160839346477994	-0.262749297456888	-0.35784012957738	-0.44445441726345
0.07035028261063	0.0655055936410232	0.0512613974527014	0.0336953727370279	0.0218203030836632	0.0237634811010899	0.0430572343776804	0.0768505092004844	0.116653614685633	0.150871564744005	0.167773229787088	0.157959430287685	0.116272654294226	0.0434867034963998	-0.0523723001204423	-0.155983927305029	-0.246910149334802	-0.303939963160901	-0.31022699474534	-0.257198212026469	-0.1457729300938	0.0150989685687624	0.211238142889475	0.425896403798147	0.641826207407483	0.843222085267312	1.01773127644452	1.15781983787598	1.26066665430019	1.3267673420844	1.35835910102636	1.35858877421553	1.33140697020485	1.28153667786542	1.21397197764969	1.1330137940914	1.04136225724278	0.939897948161541	0.82835815806834	0.706442343378967	0.574588670386416	0.434087055611153	0.286927443329398	0.136017477639338	-0.0141872554060082	-0.15743251252808	-0.286694415869299	-0.396438644015307	-0.48482090801206	-0.554247350153031
-0.181695636057469	-0.161968245551984	-0.113238508059589	-0.0454204836488574	0.0278746564246593	0.095644704505613	0.152683015332129	0.198331186482166	0.232843020779064	0.254556253127501	0.259700155294342	0.244435497225991	0.207412464624052	0.151343859477287	0.0831334305853432	0.0129067586037385	-0.0475900616996893	-0.0869573441079285	-0.0962003595334181	-0.0703830929803745	-0.0093390119670767	0.0827620768325448	0.198685771228675	0.329611819748915	0.466235622567937	0.599306591121881	0.719920690236515	0.820102739243517	0.893906703832869	0.938625864429262	0.955328750036889	0.948229912326924	0.923174882613503	0.886087066341865	0.842074856971744	0.795211274258953	0.74844618321482	0.70321229325612	0.658904710938723	0.612880181739106	0.561376221182665	0.500980116249659	0.429799646567488	0.347849221497118	0.256921971982687	0.160451621989928	0.0633373989862224	-0.0288291268194463	-0.111384563786597	-0.182340485233328
0.238620841811007	0.286090997253005	0.328882504651072	0.367210343299153	0.398260430191819	0.414112112288755	0.404010059267559	0.35977148401511	0.280434565484899	0.172993442486941	0.049222039989309	-0.0787981252468245	-0.201675623570015	-0.313241918382807	-0.409456154694903	-0.487043930200317	-0.542608023006586	-0.572251433107149	-0.571632970438094	-0.536534472814235	-0.463876943754616	-0.352747719371731	-0.204937707559003	-0.024923930248073	0.180333126787517	0.401513947954484	0.62723910807356	0.845072673488894	1.04334611303887	1.21308816496959	1.34891217962751	1.44830963293397	1.51008042907894	1.53339336981174	1.51833444822003	1.46733819361858	1.38608311808681	1.2829923283673	1.16763465667347	1.04888111970155	0.933401051857428	0.82468691846512	0.722794199828428	0.625085145844433	0.527928652611142	0.428582465585923	0.326146384817908	0.221140326469598	0.114483754427258	0.00714385799092498
-0.0876244614295205	-0.0834655669025934	-0.0678804221650221	-0.0447370417406551	-0.0186151017046765	0.00798898675258213	0.0351797327749294	0.0632799869381659	0.0893169076797319	0.105309353735957	0.100290351169005	0.0654173828923159	-0.000857437562866795	-0.0908794777476515	-0.19021633466126	-0.282424187699486	-0.352909007712312	-0.390181157811997	-0.385470328666615	-0.332822645609559	-0.230568808155436	-0.0830181276494739	0.0994393414301511	0.302443037725362	0.510928589609959	0.711891702690289	0.895700437302583	1.05607084192709	1.18929983936695	1.29321280879719	1.36611913960565	1.40619610556434	1.41175107959126	1.38230254570991	1.31969835300221	1.22836068573215	1.11444852457175	0.98455561205023	0.84475139866373	0.700299696530817	0.555815149256763	0.415407410680607	0.282583714168339	0.160055173070998	0.0497197795712229	-0.0472097122453976	-0.130346391435571	-0.200795622938779	-0.261877839992867	-0.318918549063207
0.338529060340685	0.352606157833868	0.339867551664784	0.314435207230136	0.291731155236344	0.278266443934029	0.267459536804866	0.243811774784531	0.191993659863911	0.104755736545753	-0.0147794703788583	-0.156709816529083	-0.310269690198227	-0.467497347845105	-0.622499861243772	-0.767997909003944	-0.892828007933693	-0.982786781402838	-1.02425410216239	-1.0081910181112	-0.93239231116443	-0.80126903870313	-0.62365770473087	-0.409848929015572	-0.169269125251175	0.0901445440156469	0.360927967537082	0.634595734619131	0.901032905646075	1.14929241640288	1.36922772512753	1.55295193273944	1.6955106654203	1.79489947431169	1.85189620878207	1.86980382573962	1.85363193160041	1.80843370440259	1.73755226239012	1.64220906545031	1.52305628411528	1.38256360115209	1.22622382296725	1.06152181259876	0.895487997445455	0.732687562645037	0.574909613295052	0.422355441582002	0.2751253782877	0.133924732472999
-0.187323664163183	-0.201293501117163	-0.19195842244634	-0.160653743447433	-0.114352759488161	-0.0622296392027664	-0.0120692756844555	0.0313598720946202	0.0654215705033328	0.0873774185154837	0.0927944354624367	0.0761070145156119	0.0333115593020908	-0.0348091558062896	-0.120954553704956	-0.212041851340869	-0.291872469050806	-0.344435930417981	-0.356787538455511	-0.320976016853797	-0.234811072205683	-0.10144911415555	0.0718645051775228	0.275127441665328	0.496243303447415	0.721008618465033	0.93334983550021	1.11690566843669	1.25805146174892	1.34905097546454	1.38947335347036	1.38489738750505	1.34357653372511	1.27295638441366	1.17792471462677	1.06147991825908	0.926916508305329	0.77974347868103	0.627974855129194	0.480675652680448	0.345641943725876	0.227268608571407	0.125363138585937	0.0353863406395164	-0.0497287377116507	-0.13670441142112	-0.229271608598206	-0.327068871927242	-0.426456315868821	-0.522447772781354
0.325537774569709	0.312453634208543	0.269368205859479	0.221930246554971	0.198602810049351	0.21525272338357	0.266882437122423	0.330651196093042	0.376663839121178	0.379286123416752	0.323692683479452	0.206852947763711	0.0352072797610652	-0.178458640506882	-0.4176112240436	-0.663685436013982	-0.89704826477173	-1.0977546668172	-1.24694571403117	-1.32941434690351	-1.33679424913529	-1.26975842721643	-1.13754804419177	-0.954443536308823	-0.734680714497902	-0.488448395924525	-0.221066278953819	0.0644905626667325	0.363633317056966	0.66747720061045	0.963062240659523	1.23595173335688	1.47322409162066	1.66525250629925	1.80621328272488	1.89426070550477	1.93188083304275	1.92589185785748	1.88619342747615	1.8230700941155	1.74399036511588	1.65153760919819	1.54381016949085	1.4172970013978	1.27059661031574	1.10665580789667	0.932210185062976	0.755094984342224	0.581397851888505	0.414068992689344
-0.00220148703280886	-0.0128096580376861	-0.0225550442223686	-0.026345873898945	-0.0194674861860504	0.000863123030072015	0.0345484591447786	0.0782323114622609	0.125468550994299	0.167692948920697	0.196164638622481	0.204489412451257	0.190849834917873	0.159091788683828	0.118242824158364	0.0805449560968002	0.0585378229083425	0.0620628676300611	0.0961060643211463	0.160070886440198	0.248574498279371	0.353412899489028	0.46591273796027	0.578531829825799	0.684805132308631	0.777938412614778	0.84975818658267	0.89177323398696	0.898276686715517	0.869306832513651	0.811054898284656	0.733297609596127	0.645728170334763	0.555576957150544	0.467439023358178	0.384354058823664	0.308559542143157	0.24122332635706	0.181778098590555	0.127936907362401	0.0767278869536072	0.0258247580341329	-0.025789646062696	-0.0780486028747059	-0.130360376205248	-0.18196397114432	-0.232099589869716	-0.280268714080034	-0.326572458680553	-0.371834729778469
0.0529182200964852	0.0449253383141209	0.0294835865781766	0.0155879775055709	0.0169738518142663	0.0474060474403716	0.114838423916853	0.217003887152773	0.340225629019767	0.461629941217789	0.553585194212938	0.5888526570293	0.545565910929408	0.4118869867057	0.190000021944527	-0.101976596996264	-0.432091231510718	-0.761154259236077	-1.05158860838269	-1.27477497929759	-1.41430586028718	-1.46522127518627	-1.4310358793216	-1.32032482644767	-1.14389574056028	-0.913177955274388	-0.640122926075212	-0.338083088427073	-0.0223231280799836	0.290953597158026	0.586893405107457	0.854289907074871	1.08662795774	1.28160166103085	1.43972346210644	1.56281440322287	1.65286870982979	1.71149819195216	1.73992827879609	1.73921383746084	1.71018328380875	1.65296834707478	1.56667080746614	1.44998658967258	1.30295104686294	1.12887889279894	0.935108977566668	0.7318364256517	0.529550565675986	0.336421349668566
0.21847994769909	0.223430242295667	0.20569111485478	0.173303615707793	0.138587497352818	0.113127005131285	0.104212913902983	0.113529462418652	0.137283289731552	0.166996304290834	0.191050271020351	0.197391269608251	0.177114816334574	0.127630243411984	0.0538109780509332	-0.03353606535934	-0.120998624266266	-0.195867343225114	-0.248013565312955	-0.270238635338658	-0.258058165307468	-0.209883201096145	-0.127633302749613	-0.0168899536706626	0.114284416037771	0.257634024304263	0.406601189031112	0.556219140801858	0.700975054831583	0.832654395680143	0.940614193300469	1.01497756869181	1.05056731557979	1.04860174575233	1.01502168677826	0.957006074448995	0.880363915133775	0.789340493705001	0.688208866657414	0.582697545259334	0.479738487844019	0.385591398605864	0.303685932222806	0.233589815486761	0.171592735310535	0.112414241486789	0.0511602063519691	-0.0151411600173441	-0.0867365181504661	-0.161225881379716
-0.0271515936493787	-0.0379190816637454	-0.0454625826511757	-0.0463241023854571	-0.037772490551077	-0.0180696678973809	0.0134035076998754	0.0554943053177784	0.104226786994257	0.152455146385274	0.191258641129503	0.212934871677283	0.214273481415985	0.1985538079522	0.175317808346497	0.157856957369726	0.159210356366095	0.18814000138799	0.246697708512652	0.330342113863352	0.430344050641689	0.537151635291175	0.643072192494544	0.743117047739615	0.83383305874462	0.911054176707505	0.968290357234761	0.997301363598583	0.991012740403342	0.947138286757048	0.870151486618925	0.770304725838457	0.66035204294398	0.551887646716724	0.452947075126841	0.367292185580115	0.294803363801551	0.232337547250861	0.174961113122404	0.117726473974119	0.0576684639400229	-0.00497157764556586	-0.0671343527856648	-0.124704628641869	-0.174443352638468	-0.215007487373664	-0.246909636651679	-0.271989170759823	-0.29294844038459	-0.313115571521729
0.103539602001166	0.0961981500818337	0.0761209833403761	0.0547366666806974	0.0496833395557621	0.0787107230184979	0.152364737543265	0.268444052658263	0.410399287434098	0.550163246479742	0.654225577922712	0.690917363731759	0.637148544726789	0.48364364670793	0.238027199856813	-0.0752839484324719	-0.419402227987851	-0.753008607643789	-1.03935949429764	-1.25269835693067	-1.38015758457392	-1.41988061996375	-1.37747324260551	-1.26249162436035	-1.08577387081971	-0.85805187157615	-0.590047588025259	-0.293544309138808	0.0178205046064639	0.32909153369759	0.625788496452095	0.895965806322594	1.1316096510478	1.32906902363495	1.48858002665451	1.61295328021979	1.70568656943458	1.76926743054165	1.8045612353202	1.81142358224837	1.78964703600571	1.73924563713996	1.66011588353688	1.55206590646499	1.41587248246007	1.25476204847747	1.07499512140798	0.884877621311397	0.692808720943393	0.505618653724555
0.760949011930377	0.758663361951363	0.675600880318731	0.545248924137241	0.411234307209585	0.306706191991896	0.244585159673005	0.22111737421558	0.224996618811842	0.243376475391633	0.262546255572945	0.26700438562019	0.24113121067977	0.174016540336895	0.0645941731657106	-0.0762474922743832	-0.227917745568008	-0.36560279507511	-0.466456353668344	-0.514193212972923	-0.500999270426079	-0.427001275151073	-0.298318659313997	-0.12486356790306	0.0812737462967073	0.306637831819135	0.536826759708396	0.757114442848481	0.953538792890498	1.11426949953534	1.23096046012928	1.29990163295586	1.32272338026179	1.30620229711199	1.26084192531823	1.19850611304706	1.12994842808959	1.06302699194131	1.00184762805699	0.946678344012061	0.89451646530835	0.84030445501719	0.778572798048843	0.704922043250164	0.616793399340801	0.513556872836572	0.396483663944178	0.269004292928697	0.136920881860251	0.00779057238981213
1.27190397040415	1.28312438449269	1.13200707738185	0.862669592219882	0.555221536454161	0.289439351585483	0.113452765615642	0.0326815232732362	0.0196844064784676	0.0344852241954787	0.0432075298481035	0.0281546874527821	-0.0110928732534763	-0.0624295887005412	-0.108232406322485	-0.131886158221561	-0.121995205584992	-0.0734466923131422	0.0141703382535127	0.139045647229244	0.298605603856223	0.489083737652285	0.703786046412166	0.931437198452178	1.15585166051554	1.3574814594354	1.51659982356183	1.61719978521743	1.65027346093365	1.61525341136619	1.51916517500124	1.37409014229957	1.1941829969427	0.993370725555935	0.784168183761204	0.577282574607916	0.381295796432481	0.201963172713589	0.0413710995454102	-0.102272856081685	-0.233659738422762	-0.358469382260162	-0.481412077189931	-0.604955006976483	-0.728879353234574	-0.850491116397136	-0.965389012294493	-1.06869708508566	-1.15636979620135	-1.22600369930559
0.841496729483426	0.874365950852578	0.814924702588488	0.687943104407922	0.536754075610858	0.403175591898538	0.312452005180366	0.26907636647226	0.260787904828976	0.26506673855677	0.25531476792212	0.207254023517356	0.105977374586488	-0.0483536512933221	-0.239308899335755	-0.438709619347769	-0.614769121138377	-0.739983135781763	-0.795875199837337	-0.77417576186707	-0.675835321261744	-0.509436112172973	-0.289584096139641	-0.0349054295926139	0.234778693780029	0.501689213494832	0.752455698628481	0.978424890360147	1.17395278629384	1.33413712442422	1.45379527423508	1.52846435504831	1.55666798666405	1.5418395915794	1.49258367568982	1.42096537252383	1.33952087435826	1.25817695701276	1.18218080724462	1.11165537302677	1.04280294546465	0.970238724302929	0.889539493176308	0.799003075611194	0.700004279746469	0.59603655426891	0.491063528684258	0.387905796652698	0.287226988758587	0.187474246997981
0.492523593503321	0.536322851781814	0.549289672819244	0.559957323310775	0.604415491174875	0.701166412844451	0.831791884445199	0.942513326568619	0.968692496655451	0.868314392632605	0.643884986211511	0.340181375209431	0.0215016054825107	-0.255993426468547	-0.461593472545327	-0.591845923713767	-0.661953176421338	-0.694935630119018	-0.713229772696486	-0.733088182464559	-0.761043649185783	-0.792899556341161	-0.816189884612289	-0.815656519389438	-0.779454489174141	-0.703345502892571	-0.591429187837841	-0.453884186261456	-0.303418981467877	-0.152101796394799	-0.00939624328925757	0.118608031336292	0.229130761515804	0.322109921933262	0.399236367998823	0.462739730431338	0.51420655697012	0.553844564740258	0.580451144483477	0.591948122827625	0.58612736778891	0.561430453392497	0.517800318136937	0.457480230010068	0.385243240690744	0.307502307242367	0.230405746558807	0.157952247035814	0.0914849834711984	0.0311009750347664
0.885197162649376	0.867526102103739	0.746706769817239	0.560986502243181	0.36205691073353	0.192309091012214	0.0743220950208251	0.0141907844205844	0.0093038464937704	0.0514665185189685	0.124457210069598	0.201668047526105	0.249260087478747	0.235449417587235	0.142039545643084	-0.0271985267908092	-0.245403134922381	-0.469836214047923	-0.654773283951592	-0.764613799112792	-0.781772209882299	-0.707039228925113	-0.55412543282579	-0.342274043003778	-0.0903743963057883	0.18577460537348	0.473045460807135	0.75853858417409	1.0270269454304	1.26034398279888	1.43976615465104	1.55057280416233	1.58648319713471	1.55171964301369	1.45990531335498	1.33058830786526	1.18481137875227	1.04090325345387	0.911329372765558	0.801303723307717	0.709518009823507	0.630517718719492	0.557461361977626	0.483987071177686	0.404784366242039	0.315493241684579	0.212887664975281	0.0957425702025392	-0.034147559513997	-0.171799366953087
0.0942054290047652	0.186614952757238	0.279809806992497	0.351069899796028	0.385606420665313	0.380492363586109	0.34047855675615	0.271355656233133	0.177819441058886	0.0669178493897088	-0.0482112848306677	-0.149864192153879	-0.222649242740456	-0.260712339284883	-0.270343771781785	-0.267080610752924	-0.269903197502571	-0.295380543288853	-0.353053641842809	-0.442471773848866	-0.552561460268937	-0.664017032177514	-0.75434313373431	-0.803767437841166	-0.799781705654522	-0.73898599738651	-0.626439706432529	-0.473649823944702	-0.296125202934678	-0.110745262413515	0.06697343449886	0.225195163931274	0.35694580665846	0.459953485936442	0.535601317214755	0.587524155208442	0.620052565435117	0.636630957416152	0.638644434026186	0.625241801999254	0.594365130892569	0.544526573852896	0.476438916799301	0.393707669671103	0.30233600777713	0.209433074299365	0.121856707793992	0.0453864605273719	-0.0154318601617702	-0.0570508087325667
1.59695526915051	1.58124371549989	1.3792290956504	1.057854764996	0.713100912055033	0.427137729760901	0.243575318552685	0.168292980578127	0.183830720075201	0.261788233215927	0.367638285096824	0.462431009420867	0.507431235300495	0.472796376696137	0.346662696921281	0.140130564612682	-0.114301829742607	-0.370611795355299	-0.580921706043919	-0.707075792876148	-0.728293275711267	-0.642894327174597	-0.464719122804039	-0.21672992467416	0.0753899198013749	0.387648314742782	0.699434747484311	0.993046024682849	1.25253942775031	1.46343895420919	1.61385930428483	1.69642865511436	1.70992191976299	1.65985732155406	1.55785385293981	1.41989174708902	1.2638454731262	1.10684508987939	0.963002114137507	0.84182059681631	0.747448721876116	0.678835479289234	0.630617459268205	0.594284653863872	0.55934089908827	0.514746072037122	0.451082511010213	0.363113710539644	0.251430312335489	0.121942012814765
-0.275659109545066	-0.322326664216239	-0.330927571380529	-0.27154846187836	-0.110541949313358	0.177957981742156	0.595234285724116	1.10452076258753	1.63090188309353	2.0785734603718	2.35950514881535	2.42061410674278	2.25740094472764	1.90962991313764	1.44355182993573	0.929989525811678	0.426860000704816	-0.0293777475921041	-0.423268197820906	-0.753864353061795	-1.02641950822457	-1.24597208225915	-1.41461682764621	-1.53200012120217	-1.59729125532513	-1.61105553678822	-1.57638786818513	-1.49929827552879	-1.38838756446469	-1.25381497849458	-1.10579489397531	-0.953127946201249	-0.802255946258918	-0.657107154177104	-0.519777758443428	-0.391811490349982	-0.275472785163457	-0.174269906740064	-0.0924014177722024	-0.0335140300271264	0.000421126057631125	0.00951507946548673	-0.00433865949964424	-0.0379588657581742	-0.0870490864510373	-0.146018990608677	-0.207996507127649	-0.265675463384685	-0.313062413041109	-0.347298077808537
0.835304346322615	0.820083031430203	0.712138002271394	0.552868013205719	0.395601924243442	0.279719270836049	0.217625955083719	0.199289350569298	0.205729378398687	0.219457549494027	0.226580259429268	0.213911162059711	0.167526842256261	0.0759481178934877	-0.0640170432690784	-0.243192132989806	-0.440699698639318	-0.629052549016019	-0.780893339491049	-0.87445854212296	-0.89641968195478	-0.842451882512609	-0.716433703097785	-0.528769407349535	-0.294023735329503	-0.0283980235178177	0.252070548801692	0.532085975681322	0.796862645448201	1.03209973303136	1.22497675252746	1.36619910150146	1.45224967582112	1.4865039515839	1.47812126705196	1.43875452892207	1.37863153766994	1.30431062819104	1.21944385051047	1.12760852401876	1.03456018496531	0.94773495360609	0.873107995168401	0.811605031559842	0.757607483949554	0.700704567775729	0.629836553314552	0.537596200742104	0.42254159640796	0.288816939780247
-0.77864857201668	-0.701475813196503	-0.540090667841513	-0.35598947111313	-0.20961613133819	-0.128055290431393	-0.0978704124185406	-0.0849853123574411	-0.0636004074897578	-0.0329938510515695	-0.0137012586830007	-0.0299782694095221	-0.0923651476181168	-0.190663523165612	-0.29897615402732	-0.387216200928668	-0.43146968089512	-0.418592806315492	-0.345289891491199	-0.214911742254846	-0.0349165276628754	0.184229820139896	0.429496450052023	0.685843354061604	0.936953134952703	1.16597194827252	1.35643145079795	1.49373090554445	1.56719880229967	1.57211413856351	1.51073541349193	1.39167901692533	1.22776945651424	1.033287613176	0.821809621569593	0.605271686835847	0.393898133758013	0.196065508159888	0.0175876839319417	-0.139141180750525	-0.275227235563696	-0.394153266104682	-0.499991118374526	-0.595997609111283	-0.684270864026728	-0.766284390155752	-0.843512214491401	-0.917424565982143	-0.988748991486274	-1.05659679825026
0.054287753294949	0.0424345013534416	0.0207323231222748	-0.00740790433411887	-0.0382871696574374	-0.0696008116366863	-0.100613023112928	-0.130962617473882	-0.159204575624329	-0.182238495521735	-0.196061204452662	-0.197388393851458	-0.185195753774375	-0.161368589738137	-0.130201580498623	-0.0970486575811973	-0.0667088059619919	-0.042112118613752	-0.0236714141777164	-0.00947922597101535	0.00362003731059724	0.0183305515553469	0.0352478280852983	0.0521092361280998	0.064447511060881	0.0673651478848484	0.0575400205594132	0.0344940273040555	0.000541831437931694	-0.0405275052176239	-0.0853148430681405	-0.13212040623297	-0.180877470788257	-0.231812147981436	-0.283904633478082	-0.334426873843346	-0.379970078591936	-0.418111631543103	-0.448337683409632	-0.471537188578154	-0.48865248083055	-0.499780276181552	-0.50464387907355	-0.50425063259152	-0.502450929521676	-0.505832641142579	-0.521367556002027	-0.552993135662586	-0.599418749555814	-0.654765888339065
0.0653809297721962	0.109231458101868	0.174952666507161	0.263395613289768	0.363882061893649	0.449683180297688	0.48187146023227	0.423941084032251	0.26169187481099	0.01683420564909	-0.25545885964616	-0.485571535821417	-0.615555792727984	-0.619249733904429	-0.507868413699869	-0.321124962465119	-0.110667495810298	0.0758903490749553	0.205125876163567	0.261320055825184	0.245265213300462	0.170639000602269	0.0592457657284582	-0.0642968308931556	-0.177712083960013	-0.26493530957225	-0.317807167002279	-0.335717431642578	-0.324245960190043	-0.293683470006032	-0.257252925154457	-0.228263068653288	-0.216297862982071	-0.224146200326314	-0.247620580807804	-0.278767110274976	-0.310520261049263	-0.33988782870525	-0.36812220201884	-0.398600387392918	-0.434286435591608	-0.476174768175908	-0.523111459803813	-0.572820717940226	-0.623643509783953	-0.675967975873953	-0.732096952039755	-0.79426213385736	-0.862250820594911	-0.932829232641725
-0.124667691019628	-0.070986648431009	0.0217243039144755	0.139272978957916	0.259128543281892	0.358244377299578	0.420191432285255	0.438717767912825	0.417016332897126	0.363795832327834	0.288360185155075	0.197167852102074	0.093368256116093	-0.0211620745092533	-0.143368268990636	-0.268144098495345	-0.389430652760305	-0.502056884462656	-0.602720818405192	-0.68942491104021	-0.760000729251045	-0.811082301349441	-0.838507473601376	-0.838961367918789	-0.811736287662093	-0.759591062844368	-0.688597281372328	-0.607459265995876	-0.526525616455964	-0.45621812858169	-0.404778347410773	-0.375958231089691	-0.367698242432044	-0.372503122160579	-0.379514202855632	-0.377662522217632	-0.358894842367704	-0.320369748432206	-0.264869127245778	-0.199404177172112	-0.132737774567364	-0.0729102904594924	-0.0257056195984973	0.00558926573118547	0.0194915296031963	0.0154571532565092	-0.00659030774716825	-0.0462959396328527	-0.102748738169063	-0.174334943820113
1.63682468433313	1.7189563319285	1.61380673125372	1.35698575812992	1.02379687984095	0.693493656208278	0.420081437114028	0.223284574786424	0.0970070022524929	0.0233503470847349	-0.017480781417751	-0.0433189943350642	-0.0690400018325137	-0.105475149709305	-0.157985820893247	-0.225979743189841	-0.304078331341415	-0.384462825479712	-0.459420389942112	-0.523294205462402	-0.573362873463771	-0.609629378928736	-0.634085092848713	-0.650186868784718	-0.662636541082937	-0.676712396833516	-0.696562776571375	-0.723133643405549	-0.753375731094138	-0.781699602729061	-0.802735431729106	-0.813233969330535	-0.811775808796842	-0.797043238039619	-0.766651273510009	-0.717791751607313	-0.649136251435659	-0.562361740239955	-0.46210374407675	-0.354450427343449	-0.245097597082503	-0.138327763012883	-0.0371719554149215	0.0558583423258593	0.13841934244498	0.208728047884514	0.266155774320558	0.311213519630985	0.34477341686757	0.367192258695138
0.145402729472332	0.167697010100983	0.188698887777278	0.212095917028021	0.239439358497144	0.268478591022983	0.294223628520173	0.311211994441083	0.314665209306261	0.299912601723771	0.261629061269171	0.19480530932806	0.0976419431904622	-0.0255402800842987	-0.163745822234241	-0.301889099613783	-0.425167775762688	-0.522997113949831	-0.590974901178497	-0.630520845188826	-0.646619941199936	-0.6446635118136	-0.627944727371817	-0.597318013665859	-0.55323841795745	-0.498546271466744	-0.43964655615477	-0.384970528014345	-0.341719259493848	-0.313019881778977	-0.297055599603022	-0.288322897201639	-0.280141773649276	-0.267273005340431	-0.247651764128918	-0.222617198541107	-0.195700210944107	-0.170852087348459	-0.151306372912262	-0.139593932924238	-0.138051190977337	-0.148646807898958	-0.171732503490864	-0.20467661524297	-0.241875061111452	-0.276706003164869	-0.304388460330455	-0.323822680425639	-0.337131236100209	-0.34732011708266
0.602508012054415	0.621647634260726	0.56893428978443	0.461238408349471	0.331073874429923	0.211274473431193	0.12144927835109	0.0627959559950359	0.0222945603274136	-0.0174501163049452	-0.0684034651365022	-0.132066800552593	-0.200850503854286	-0.263816730434443	-0.312623865317627	-0.344240318248489	-0.359821069566667	-0.36177583684714	-0.351668474881852	-0.33021108945306	-0.298695943355854	-0.260270147176958	-0.219923412200354	-0.18321101153723	-0.154547273790244	-0.135958018543904	-0.126758395235998	-0.124201514097786	-0.124897228192531	-0.126577482369146	-0.129451615788274	-0.136222199986072	-0.150365018012595	-0.173492852133501	-0.20355029693689	-0.235189153956961	-0.262109584594222	-0.279743548431471	-0.28657337858225	-0.283592900678377	-0.27280246686539	-0.256063256297412	-0.234930802244517	-0.211084115197798	-0.186616784852107	-0.163905975592456	-0.145323468992024	-0.133050416318649	-0.128858810166346	-0.133618630419396
-0.153219684262223	-0.0903874860875783	0.0120433909197432	0.135491580829091	0.257560579802672	0.36208130008586	0.443526796962193	0.503927088985765	0.545918933112066	0.567343440316997	0.560528937676225	0.515911850616095	0.427471783620765	0.297108476010242	0.135978328428199	-0.0376766648976739	-0.203137910971974	-0.342298671327773	-0.443376973991467	-0.502241131969227	-0.521406223448521	-0.507573398591303	-0.468865145641674	-0.412676209562559	-0.344592022218297	-0.268386038114266	-0.186758001155803	-0.10225206332365	-0.0178729032647657	0.0626852135977443	0.134963352326848	0.193769426830685	0.233712426628538	0.250581660660367	0.24312431487192	0.214077339586785	0.16961874110016	0.117522666098567	0.0651048293644046	0.0178383097838708	-0.021226963017718	-0.0515211419707743	-0.0746169246803104	-0.0934127561781663	-0.110912301902903	-0.129074355323496	-0.148338415310053	-0.168048708166437	-0.187387332924301	-0.206114751808901
-0.138295758410973	-0.110471001141819	-0.0610162879089594	-0.00051221182049371	0.0619967825540618	0.126318286333262	0.20418776624321	0.316658162800336	0.486013225967024	0.723312653554615	1.01539031651795	1.31899366801454	1.56948473599087	1.70372382629614	1.68621539925476	1.52382303864835	1.26142456792261	0.962820683591619	0.688363012222477	0.479141567934947	0.351040647817398	0.296717071874737	0.292192309598555	0.305675782769026	0.30689923382332	0.274964368087178	0.202612334414579	0.0959245753701589	-0.029688192431063	-0.155134242198225	-0.262983609352757	-0.341459392871248	-0.386674551092323	-0.402839359231807	-0.40029720648424	-0.391849114311706	-0.388665195877428	-0.397426810677207	-0.419709790023278	-0.453375443550852	-0.494817925109926	-0.540928669559109	-0.590258221023722	-0.643353617377731	-0.702362897595394	-0.770043511274128	-0.848534363153992	-0.938409336613411	-1.03832963447953	-1.14522782926665
-0.29879747438982	-0.219015400465132	-0.0863199362108311	0.0623190044571554	0.184588650410783	0.253506595109072	0.26820997743505	0.24897700130124	0.221495094360386	0.201439000986896	0.188231800468177	0.169534920646616	0.131394190418063	0.0670386678445829	-0.0199052280317173	-0.117612423381203	-0.210778376911098	-0.285074433377611	-0.330156654102025	-0.341184790389296	-0.318944677209254	-0.268584541717767	-0.197380322981998	-0.112528585983541	-0.0199694476268161	0.0755079402632541	0.169528105701952	0.257722931955993	0.336137473566545	0.40209491022324	0.454673037308569	0.49419400720969	0.520930003453171	0.53392025251734	0.530821078722017	0.509065192900042	0.467772653137448	0.40934782761868	0.339776829268046	0.267305605351521	0.200121087900403	0.144255559818572	0.102662970570021	0.0754713318629509	0.0606838730666934	0.0547329707635539	0.0529771135751674	0.0505976915745962	0.0439851315094755	0.0320352970403564
0.732668044516091	0.813466980480978	0.840135406833211	0.826071215939631	0.793718459388719	0.760379032950133	0.729296953418654	0.690681073695302	0.630317177532293	0.539339367507426	0.419344456026905	0.280915807873949	0.137906428932941	0.00180688902536043	-0.120762723832816	-0.227366437647559	-0.317765365158293	-0.392303188968071	-0.45106546822372	-0.493579353066779	-0.519009820244186	-0.526863788107625	-0.517738682098346	-0.493404514344724	-0.456102117754038	-0.407760062322121	-0.349851052240567	-0.283821102986493	-0.211454003352807	-0.134826407293167	-0.05614953924253	0.0220955757274626	0.0968336244887198	0.164396178062589	0.221128167197526	0.264284828943903	0.292651604590165	0.306610371883402	0.307747780462231	0.298150108432396	0.279464195432796	0.25201270515343	0.214543805352123	0.164976229891675	0.101727714267965	0.0246932380144279	-0.064654243019201	-0.163663299676256	-0.26868944196621	-0.374950002153903
0.207951876771767	0.251219429318808	0.279713362467771	0.290561740252974	0.287069927602612	0.277164903348199	0.269093865135236	0.266580684400184	0.266334109479697	0.259509384898146	0.23617903171279	0.189991568432913	0.120421384724954	0.0320114839406432	-0.0679404668555044	-0.171269433205885	-0.269535106195978	-0.353981101281257	-0.416074998444135	-0.449105916472284	-0.450120245080236	-0.420884479834169	-0.367042821916485	-0.295855618836346	-0.21395751862228	-0.126546471270659	-0.0381781262539138	0.0460680646757853	0.120526709296189	0.180268909914811	0.22266439429924	0.247792079130256	0.257392917308793	0.25330553973171	0.236573203766488	0.207648770953438	0.167246339937188	0.117123563825082	0.0603784683429916	0.0012085454564286	-0.0557667782210216	-0.106460735845303	-0.148283978943186	-0.180781190340109	-0.20569696881249	-0.226431032804486	-0.247013264598104	-0.270882838855155	-0.299909817643561	-0.334076412737791
-0.532234626826009	-0.341546762061388	-0.0506046787421994	0.26040888395498	0.497402576817953	0.588161510030576	0.505603639687376	0.272188125110049	-0.0516046631501491	-0.388649453411807	-0.669389708903898	-0.850792229727176	-0.923281363097415	-0.904382958826974	-0.824418519066222	-0.712527494018963	-0.588932021844335	-0.464266244260653	-0.342955597377462	-0.226984490427859	-0.118128605383479	-0.0186910970959225	0.0683756996288693	0.139431976890015	0.190370865925334	0.217501367869972	0.219000080440543	0.196150375031239	0.153478142506336	0.0975393276444723	0.0349477577117263	-0.0293869022863137	-0.0930479006665556	-0.155696005266339	-0.217812682539166	-0.279436467854164	-0.339754516370641	-0.397763155529245	-0.453246415620787	-0.506954733090328	-0.559616262189715	-0.610619668795975	-0.657607584696913	-0.697390776974285	-0.727450037319387	-0.747014975909163	-0.757375120502423	-0.761723119153276	-0.764739806633556	-0.771701447191114
-0.186786098642858	-0.139151148923809	-0.0592814898408628	0.0333490278296328	0.117396681913174	0.179326779701915	0.217037100225082	0.236498642995982	0.245225726654831	0.247171314544901	0.241181132842104	0.222386550489757	0.184836902999318	0.124131649648643	0.0395863954457737	-0.0643363650720156	-0.177840838011693	-0.287300211709666	-0.378232828318028	-0.438769277648722	-0.462415186751169	-0.449275257947247	-0.405461911721943	-0.340913457576033	-0.266328753352817	-0.190321827702453	-0.117901069466894	-0.050741920973697	0.0112572620860867	0.0682265083109235	0.119230515733497	0.162034915618181	0.193551953682435	0.210739356653821	0.21163319547595	0.19602577455697	0.165430977583528	0.122495876607591	0.0704147890051871	0.0127210054789353	-0.0467357096748719	-0.104115012441838	-0.156365723197273	-0.20198503452947	-0.241075020523051	-0.27451385967744	-0.302818642231653	-0.325576085826662	-0.341891903544665	-0.351508718449813
0.844504745664416	0.899141513620744	0.860124287077673	0.740864687343338	0.575185028899214	0.402016864922661	0.251530992800225	0.138240326791219	0.0613109682725888	0.00958169517056852	-0.0314585352889188	-0.073208118468541	-0.120170413100884	-0.169917306145214	-0.216029857907073	-0.251933818569055	-0.273711802210089	-0.281186407949438	-0.277588216751279	-0.268361680647173	-0.259503785637767	-0.25584540837406	-0.259790110809061	-0.270866221064987	-0.286113493137371	-0.301127951764652	-0.31153190551151	-0.314479032905043	-0.309582523033262	-0.298712046921667	-0.284630600354381	-0.269173438266015	-0.252071057072135	-0.231142194820948	-0.203614228074592	-0.167569903934002	-0.122647179640194	-0.0698619097634382	-0.0109708160981729	0.0521990553885842	0.118186211122018	0.185894014341973	0.254117435057549	0.320942289720633	0.383594594618729	0.439028350445527	0.484924172268817	0.520399227470086	0.54594975607349	0.562750210476897
-0.298051936869206	-0.267840108667909	-0.193958425033691	-0.0934512264786891	0.0118582778079611	0.10505396187	0.178248968084371	0.230338178872234	0.262350328704358	0.274547355689378	0.266371171132364	0.237818779080825	0.190561658219808	0.128117855288895	0.0552304851623769	-0.0230362603328244	-0.101922376688735	-0.17701422707291	-0.243922179665922	-0.298135856984308	-0.335380927020228	-0.352268046130996	-0.346791435278487	-0.318509551298689	-0.268616949412506	-0.200092378769233	-0.11773755110745	-0.0277438612707129	0.0632732636968625	0.149393632278653	0.22621646354407	0.291225017314099	0.343735703145186	0.384442051884448	0.414565358168853	0.43488220398358	0.445172210390407	0.444520543057615	0.432389744038887	0.409846209533281	0.38018561177893	0.348522321830116	0.32047137246751	0.30054661980699	0.291028452816065	0.291722975540625	0.300503342780887	0.314241720797674	0.329788359113744	0.344703402505784
1.07016104428376	1.15273864124468	1.13727978795324	1.04414948883641	0.909772637160597	0.767857076712391	0.638869097513202	0.530915327065195	0.445629715450336	0.381619760216168	0.333878939898491	0.292714877139317	0.245545930329992	0.181248272348014	0.0941800356629261	-0.0143533751724406	-0.137190735488895	-0.263612742890273	-0.381701008944676	-0.480404336212128	-0.551314337941137	-0.590025385202386	-0.596731678868459	-0.575684032933608	-0.533439133173322	-0.476451545786409	-0.409089672991041	-0.333019020820236	-0.248046312698591	-0.153697452714538	-0.0507195233123627	0.057833290329606	0.166040572764076	0.265443678319738	0.346682573006185	0.402154966964736	0.428444209883621	0.427138156046662	0.403670621261798	0.365011175090528	0.317410702024829	0.264987248849198	0.209377195961883	0.150306731331276	0.0866534958438123	0.0174024546883412	-0.0579205518445404	-0.139304302107908	-0.226471190310377	-0.319014488335617
-0.0127827575309981	0.0177909838542526	0.0551836642557782	0.0910371836511894	0.119013688464632	0.137732344010255	0.149945499621985	0.158732706124887	0.16376238690027	0.160476198970148	0.14277791653642	0.107287661124518	0.0562061211507637	-0.00308357941967154	-0.0612368979400012	-0.110719172225327	-0.14782067000539	-0.172198798864611	-0.184998511558593	-0.187171499819736	-0.17888439993767	-0.159849067200322	-0.129953219789176	-0.0897875838195452	-0.0410170357179789	0.0134151440556328	0.0694006570371411	0.122224031105962	0.167416574652337	0.201530146311559	0.222539176898315	0.22991392648129	0.22465643339723	0.209449584692632	0.188608157482992	0.167249681067296	0.149537181737819	0.136809176761964	0.126959731568304	0.115774814289842	0.0994722799998972	0.0767973732834711	0.0495486001318598	0.0216933589970164	-0.00209174004558863	-0.017945867022283	-0.0243133831020511	-0.0229654345782985	-0.0185971629734895	-0.016524217365072
-0.182387362064427	-0.16649443482778	-0.119371189716213	-0.0516839525344918	0.0184757822463627	0.0735101171253052	0.103328899960597	0.107559897052123	0.0924485978475289	0.0651847129401955	0.0294284732306105	-0.0155293481733745	-0.0720285200536896	-0.139901907935679	-0.213763907230636	-0.283444393153625	-0.337234365308954	-0.365993291445172	-0.365919250230691	-0.338788722184219	-0.289964600570922	-0.225618648869795	-0.150830158478232	-0.0693687998121908	0.0153873675514603	0.0997228657611482	0.179874365157834	0.252908551359688	0.31704031514192	0.370825142342203	0.411929198473619	0.436837990801664	0.442229717804076	0.427338182492834	0.395627660489282	0.35435170794135	0.311963240029656	0.274865120010243	0.245462471415739	0.222520542488014	0.203221895437538	0.185325406210751	0.168133858403595	0.15211768178684	0.137939443820754	0.125639104354416	0.114236723944354	0.101743733572571	0.0856740470440294	0.0640512728778974
-0.0327556260898833	0.0044196267960215	0.0624610672032086	0.133654103588246	0.206452809072192	0.270210880752056	0.31866096708891	0.349810583213935	0.362603590110735	0.353223537049365	0.314219207886536	0.237392434425768	0.118438720247484	-0.0398539632273444	-0.227604974042008	-0.430293305898142	-0.631682629158832	-0.815955120145198	-0.969108003688523	-1.08009861298718	-1.14178634722911	-1.15138391785758	-1.11033933744323	-1.0238909982455	-0.900477157447251	-0.750840345273215	-0.586570748087583	-0.41823288784409	-0.253738586525895	-0.0976422018460144	0.0485196315520915	0.185231937482804	0.313751679332312	0.434819140966397	0.547629583908617	0.649565901160463	0.736992793395879	0.806770074720018	0.857610474268484	0.890440249553148	0.907476553122562	0.910500328470907	0.899381520487601	0.871871231142207	0.824884472452415	0.756519934403792	0.66768797623283	0.56260887371087	0.448047514229505	0.331563992514243
-0.353837434441825	-0.331255941602968	-0.256511824777128	-0.144668048934636	-0.0179628916174704	0.104631522364119	0.213074736381572	0.304679648969813	0.378213866616534	0.428830492573403	0.447351952748512	0.423954593652491	0.353486918976303	0.239044471837475	0.0919930588068247	-0.0710173842449893	-0.232090176225693	-0.375399679113023	-0.489115145798263	-0.566141276520261	-0.604127052031583	-0.605011828898293	-0.574144890827698	-0.51893965057289	-0.447215645556818	-0.365706740889045	-0.279294286791779	-0.191142288383747	-0.103380329505633	-0.0178257478779175	0.0634657265438179	0.137758871831512	0.201373105385862	0.249951865546894	0.279549002047563	0.288254698617656	0.277513388754004	0.252232481554876	0.219356905980349	0.185456274799838	0.154529644102847	0.127206271808186	0.101709244422219	0.0758485630566775	0.0487311038199475	0.0212532508581102	-0.00459373680916096	-0.0268222040394353	-0.0441213704859073	-0.0558052588018889
0.091768706518507	0.104021251721743	0.108046485873648	0.104232857376765	0.0959612078516341	0.0885007780072038	0.086609138786068	0.0917603435601239	0.100697600932746	0.106695483257542	0.103242308613926	0.0879986108461661	0.0645134048241262	0.0406920035999972	0.0251551688965918	0.0237276258623633	0.0377372163820804	0.064405850566961	0.0985671813629294	0.13470312440824	0.168507830155029	0.197522341382997	0.220844029637809	0.23840673067459	0.250446444242014	0.257332897883522	0.259427309761737	0.256650032727527	0.247984131125703	0.23152883256209	0.205416386684288	0.169151081400271	0.124472423231399	0.0751619100160845	0.0259990076972702	-0.0184559560477349	-0.054791814955829	-0.0813863377900136	-0.0988181971123531	-0.109843536439906	-0.118692574892427	-0.129843937530305	-0.146805398939492	-0.171348869346721	-0.20330215981854	-0.240846023431888	-0.281304835709269	-0.322241932693198	-0.362247006389671	-0.400756381834347
-0.16395351016773	-0.176319009067862	-0.168707257937697	-0.139465974167793	-0.0882619120177975	-0.013853867789853	0.0857613731257955	0.209873889944466	0.350205050552544	0.488456755418037	0.59923612070076	0.658127903139236	0.651168893994232	0.580686043707845	0.464473652936898	0.329188422440912	0.201797990524363	0.103089991124128	0.0451424968095502	0.0322141129279562	0.063194206364118	0.13378642531232	0.237510310757386	0.365781587471302	0.508083525736204	0.653017658582732	0.790041224771236	0.910938070165355	1.01026229654542	1.08481507161066	1.13275914873534	1.15289963303126	1.14437173172498	1.10685409260285	1.04131094145648	0.950923474583541	0.841514563783918	0.720828667719359	0.596639151529143	0.47449550635265	0.35641280723999	0.241443490355631	0.127900727649071	0.0158137194143047	-0.0920168897851626	-0.190986545663457	-0.276866589169733	-0.347639544150305	-0.403869168977567	-0.447656718986399
0.17491755467093	0.221054591469002	0.251148209527161	0.263382478568352	0.268250122642849	0.284651349593685	0.329202527657827	0.405010953228613	0.496968221148898	0.57651003009063	0.613170420174963	0.586858199749244	0.495087148577977	0.352575655074068	0.184588051199574	0.017930883541261	-0.1263953200157	-0.236608734350846	-0.309436572248386	-0.346640129675068	-0.350915800652591	-0.323188721141576	-0.26220799053015	-0.165870743914617	-0.0330001014432448	0.135200127128536	0.333994605181733	0.554224303323059	0.782232934541248	1.00132532328979	1.19463883098834	1.34821148710941	1.4528047230756	1.50397237012175	1.50108791139004	1.44641827136006	1.34468258862149	1.20275190269151	1.02908109648653	0.832970414434922	0.624044203776905	0.412055352786365	0.206652784095675	0.0166509537262726	-0.151220435888504	-0.293498706343111	-0.410339200506247	-0.504792908942978	-0.581511574379262	-0.645604273480466
0.244634339397446	0.22553650707775	0.174535763251647	0.10531679459009	0.0358458621354228	-0.0170881546373337	-0.0390239348139799	-0.0163820975583945	0.0628708099093646	0.204169350583244	0.399708096322062	0.625567578006666	0.845779962988156	1.02190438289931	1.12355745871866	1.13556302353442	1.05990856196985	0.913285783177858	0.722175089382206	0.517112767002921	0.32693761393166	0.173564668633298	0.0684069814232367	0.0119058938569591	-0.00339727222373901	0.0121351210105883	0.0492754363856881	0.100996557268118	0.160938849585156	0.221532304096359	0.273887469022153	0.309725375358662	0.323803173674901	0.315031584312306	0.285750192196059	0.240058111922535	0.182425698924981	0.117089581148059	0.0479589491795444	-0.0213992668524781	-0.0878685691837447	-0.148940789802175	-0.20283771526162	-0.248531639582852	-0.285667402119058	-0.314501872753998	-0.336005287002186	-0.352106608542432	-0.365823302400341	-0.380938408419133
-0.493478135102564	-0.482948040530203	-0.410765731421996	-0.296242432485224	-0.167193572185265	-0.0467633970871755	0.0536895778796453	0.133237901997776	0.195454003030341	0.243304246541972	0.277481540484131	0.297410830368615	0.302853709809003	0.294811466909104	0.27577716442848	0.24995020818232	0.223545446435967	0.204627345160117	0.201903284973659	0.222660372355672	0.27067603054398	0.344873573590088	0.439021556276798	0.542524995528162	0.642354483169764	0.725927256923288	0.784151417558471	0.81342221475119	0.815673916009234	0.796518313655418	0.76240951231576	0.718115893374929	0.665464711826222	0.603635777923628	0.530612815086394	0.445005148080274	0.347396738596036	0.240685697059404	0.129477168050235	0.0191136950335649	-0.0851040071998093	-0.178496807483709	-0.257708610302972	-0.321474020541896	-0.370829255830532	-0.408308295239667	-0.43656293873792	-0.457454196366049	-0.472229346767621	-0.482382877568894
0.210168361730023	0.25499331614625	0.287793596942344	0.308387136201191	0.323168328745898	0.342848672199999	0.377425034827501	0.430305229297186	0.494260867726903	0.551593603521752	0.579350689842645	0.557927230167173	0.479210383485285	0.350175054624055	0.19014439222168	0.0235005924515537	-0.127965681860804	-0.249329508721962	-0.332484642133812	-0.373712299586336	-0.371687653696182	-0.327363566663296	-0.245063198213194	-0.133119108930225	-0.00304792299791153	0.132432817460683	0.261538406923499	0.374919207925501	0.466335469618631	0.532661296613286	0.5734404010356	0.590218677555101	0.585914466606727	0.56442370182129	0.530396073731871	0.488852927269255	0.444397982720022	0.400228524801971	0.357532208350389	0.315703311895405	0.273283705055847	0.229190965599369	0.18384883602017	0.139932618214547	0.10232684327048	0.0768867492641319	0.0681330394567503	0.0768650339067853	0.099058121727934	0.126823015393925
0.00281430517818103	0.0166928338207896	0.0388048543592681	0.0658685330294026	0.0920443987510026	0.112582355254979	0.12741545344946	0.141412018037554	0.160459732034658	0.186249217112699	0.21398601563125	0.234887393831545	0.241456197652398	0.231695029388604	0.209902258885199	0.184605387502793	0.165785585321215	0.16289668737587	0.183593229773659	0.232348719059946	0.30880133398783	0.406796681401183	0.515408877217964	0.622177217857199	0.717128415209024	0.79530752012928	0.856378738090518	0.901787874063489	0.931476305233219	0.942181179033433	0.928165690083022	0.883784098978862	0.806429082004374	0.698393310652714	0.566818857542668	0.421845601568297	0.273878228427399	0.131198786011905	-0.00117665456901695	-0.121223644420863	-0.228739217163277	-0.324092620134584	-0.407513321825566	-0.479015971310577	-0.538638846950801	-0.586648144066869	-0.623620664548938	-0.650466715926105	-0.668383268240989	-0.67872485877587
0.308029431404941	0.336899583700767	0.339370838311996	0.320672256727549	0.291029978389553	0.260660222005768	0.236485684669993	0.221548499107505	0.215858109829212	0.217192362568013	0.221623585415516	0.224413662197079	0.221511308416382	0.21096222798389	0.193345404103137	0.171085773765416	0.147280319635405	0.124748294828627	0.105582566567544	0.0911497814116956	0.08240820950236	0.0802958325633797	0.0857952196496037	0.0994667906710031	0.120790943718084	0.147986072793019	0.178556292467183	0.210020918618317	0.240030311600753	0.265790855155289	0.283641296819	0.289636746553022	0.280998433810381	0.257393449841616	0.221192695073708	0.176760373742696	0.129338113931557	0.0838499831156696	0.0436984665621009	0.00990452339443561	-0.0187413072767761	-0.0443271103758584	-0.06814000610772	-0.0899974469972077	-0.109074555756823	-0.125285943846264	-0.13974283931528	-0.153726946912415	-0.167090245865668	-0.177585865186536
-0.964837785556558	-0.965732724580555	-0.851265785990339	-0.655650830484204	-0.430324689264845	-0.21844453092459	-0.0408053360851734	0.100761059660049	0.210155330976636	0.286339696034561	0.322036752400992	0.309912144097998	0.249762344147675	0.151463062571887	0.0326456372695964	-0.0863970009769759	-0.18723520488162	-0.255560324864461	-0.281769515604624	-0.261344108410545	-0.195544767083038	-0.0915820156048624	0.038761653717779	0.182008247413786	0.32616888155803	0.462817033258128	0.587302509414362	0.697335412221851	0.790900064776277	0.86465643945924	0.913623238175246	0.932217444493629	0.916032230927695	0.863433852035302	0.77630427891149	0.659844172742557	0.521786111507958	0.371292368835844	0.217519982469561	0.0679771076833212	-0.0726324197214394	-0.202241681328997	-0.319956342352864	-0.424416423094957	-0.513241906947078	-0.583871783876832	-0.635103479969411	-0.668370503483892	-0.688144852438274	-0.701317425609443
-0.00572517896645777	-0.00547850654586238	-0.00842970717386863	-0.0139071706609652	-0.0163345244638918	-0.00582249139891658	0.0275055578292454	0.0872397895234365	0.166194512146281	0.246949234948182	0.307807012477144	0.331167922731403	0.309783200155312	0.24784972981318	0.157326600603097	0.0525879328143293	-0.0533737788143721	-0.150109408946801	-0.229333118358728	-0.284568799825583	-0.311396675240521	-0.307902419653458	-0.274885092324105	-0.215828962163801	-0.13679565608071	-0.0461248866975724	0.0464092055347941	0.131166204903364	0.200570430098938	0.25055422934078	0.280735224063403	0.293271059292833	0.291162439223274	0.277018994639569	0.252767282767499	0.219978564668592	0.180150459040245	0.134623865151404	0.0843444969425817	0.0297960427082995	-0.0288057623316073	-0.0911243144909391	-0.156240100970778	-0.222429229821591	-0.287588627692393	-0.350266984756343	-0.410552050031826	-0.46996680725578	-0.530316156225674	-0.592370445535492
0.27864061273737	0.295485952248465	0.296522975259412	0.296252329201269	0.311122291535832	0.351330847899899	0.4159697821504	0.492891843822212	0.562127137258457	0.601178401961041	0.591007117317203	0.521516953623666	0.39494359781203	0.225781099097491	0.0370707622061674	-0.145622214682193	-0.300318391512184	-0.412715678384554	-0.477187994735929	-0.495084803578551	-0.471866762686093	-0.414737735313238	-0.331488825421274	-0.230089712103025	-0.118141043414075	-0.00186018162337936	0.114902973027343	0.230851917040177	0.346294996377266	0.461399330620174	0.574408818259591	0.68060110735505	0.77245896030074	0.841092736347733	0.878541024367486	0.880261691601293	0.846918161015711	0.78457767248652	0.7029383034166	0.612192605957208	0.520031564308751	0.430273704485279	0.343531889629872	0.259039376013414	0.176305008469576	0.0958950834743125	0.019542075524695	-0.0499662220231067	-0.109097959229967	-0.154363605726615
0.308214528346514	0.358751270148646	0.390611538437379	0.404424554423694	0.405259898430026	0.400300140469135	0.397242103940168	0.403409358765631	0.424440436497263	0.462033681345776	0.51173221834601	0.562559417379163	0.599692525151946	0.609607919545425	0.585355675155218	0.529187621518314	0.451280509219736	0.365753904254483	0.286591307381649	0.22532213383698	0.190333671337189	0.18643183282755	0.213801695194736	0.266983779344561	0.335186571898705	0.404501597909078	0.461309928049079	0.495626975488624	0.503462230228505	0.487674436881281	0.456950788931497	0.422944920266085	0.396538931161303	0.384906968565935	0.390622990953186	0.412659054273774	0.447994640264295	0.492633169553822	0.541773709412237	0.589677991930345	0.629867142012315	0.655955951800411	0.663093779624371	0.649624062435843	0.618175703293753	0.575319366345502	0.52953264896318	0.488258898097156	0.455521105289024	0.431277770839366
-0.371948734330593	-0.401889454145267	-0.397032402926917	-0.363105315712869	-0.311311599442691	-0.25223479024861	-0.192775524019022	-0.13732144406771	-0.0907057193497395	-0.0595556779151143	-0.0505442367699806	-0.0667964973974629	-0.105169614627333	-0.156486325350454	-0.208731475831216	-0.251297523553236	-0.277947267823525	-0.287338019629704	-0.281607680614629	-0.264399821646478	-0.239491416753051	-0.210390927745665	-0.180549286223305	-0.153501315561036	-0.132446945739783	-0.119359988889664	-0.114238991070793	-0.115104763273803	-0.118807970304686	-0.122180421542037	-0.122971512820461	-0.120283073267226	-0.114516417728892	-0.107000681665203	-0.0995160086920556	-0.0938834712125181	-0.0916818697475915	-0.0940129555904746	-0.101169157757307	-0.112181624144294	-0.124582315384529	-0.13493182519789	-0.140247191832949	-0.13956420124567	-0.134453400332696	-0.128052303264611	-0.123420190352647	-0.122432906487136	-0.125647018074326	-0.132588925333197
-0.185355566918942	-0.206205560423425	-0.207692912602368	-0.189941990386003	-0.157224528570665	-0.115102385120646	-0.0681204032212846	-0.0195919198396562	0.0270417292086881	0.0671535865019992	0.0955352041520543	0.10831073145505	0.104606201042961	0.0867229952357533	0.0588768122670791	0.0255682706946876	-0.0094081621928569	-0.0430920430856309	-0.07306686164996	-0.0973047705841224	-0.114386588541599	-0.123906899015564	-0.12657816931124	-0.123655247529748	-0.11588953725701	-0.10284447678871	-0.0833381872688291	-0.0569022929081137	-0.0252575126570129	0.00722515019528528	0.0343476126539172	0.0497537517752797	0.0488690183675579	0.0306302520702841	-0.00160379001279863	-0.0407026650869479	-0.0782369185273818	-0.107927670531869	-0.12829678583358	-0.142892080238558	-0.157801404847187	-0.177867423842192	-0.203865388527623	-0.232281748646314	-0.257659452088933	-0.275936722995311	-0.286748494384565	-0.293390889551634	-0.30053315148674	-0.311081203794812
-0.225800088862687	-0.237798202323244	-0.225231000303628	-0.191008414597389	-0.141694608034445	-0.0851168165300978	-0.030037471600706	0.0130609029016124	0.0327429639491204	0.0201582319865051	-0.0264453778872895	-0.0995459781686418	-0.184498125325771	-0.265054279218579	-0.329069129435122	-0.371239501345218	-0.39191143655051	-0.393625084818457	-0.378199381129332	-0.346062766944054	-0.297438980439462	-0.233807472514291	-0.158527353486675	-0.0766634867203792	0.00544247309972629	0.0806911919009651	0.142129739837472	0.184406265767142	0.205330974734814	0.206631711923812	0.19319556200982	0.170944604344902	0.144387829643607	0.11509760497724	0.0817565667487294	0.0415926843475901	-0.00746287187728081	-0.0647383848081936	-0.125848639701339	-0.183556827495224	-0.230414581600836	-0.261938532415118	-0.278464307257848	-0.284455260233692	-0.285611737410001	-0.285560354453399	-0.284174689914198	-0.278472926218456	-0.265359974025047	-0.244406246375893
-0.407442614269265	-0.443264080968923	-0.445077633837089	-0.420254348963272	-0.380549073851236	-0.33469986032511	-0.285079990096404	-0.229987457382754	-0.168850390824167	-0.106143833077494	-0.0514403346639486	-0.0158615807115459	-0.00730878805752327	-0.0272792480315455	-0.0708589048812778	-0.129466572931046	-0.194355074327323	-0.258667988406269	-0.317066212753286	-0.36374950606998	-0.390951796422793	-0.38975263612234	-0.353338597381924	-0.280852564324105	-0.179269125841656	-0.0619052874446224	0.0557323922271424	0.160598218784161	0.245048265260507	0.307013883142961	0.347933553266823	0.370124871942289	0.375290531114457	0.364652668986554	0.339793178268201	0.302938836496762	0.256371440741161	0.20172129705884	0.139961424495242	0.072133990340652	0.000212972554974988	-0.0723891422790916	-0.140739515424971	-0.198704131388005	-0.239924307798265	-0.259782392214946	-0.258031308360084	-0.240628258311788	-0.218871606830623	-0.205260082470601
-0.259806195061053	-0.305194913873519	-0.325382221558027	-0.312643908824026	-0.266781485947737	-0.196664361398659	-0.118246360334662	-0.0486811744432095	0.000947770412307128	0.029800278306279	0.045394255682548	0.0570103592748106	0.0690906755417706	0.078824821335942	0.0785721676368696	0.0605450650005035	0.0206344808836911	-0.0400903771152547	-0.11590715519582	-0.19808924433664	-0.277023941647485	-0.344336470221152	-0.394502713478691	-0.425548083263089	-0.438835949031527	-0.438242681110574	-0.428960576271093	-0.416061995459213	-0.403141510268097	-0.391630565220987	-0.381220587953819	-0.371103380868828	-0.361026841455974	-0.351307828521297	-0.342022731553748	-0.332575214296562	-0.322491696389998	-0.312787906178682	-0.306311537320591	-0.306371890517969	-0.314756356117366	-0.330785099578286	-0.35185372984877	-0.374611931285181	-0.395993166095866	-0.414143531330224	-0.429380018654666	-0.444504378042192	-0.463552298888588	-0.489218060926457
0.00316798582765248	-0.0142883768070988	-0.0399847327743725	-0.0707069438746831	-0.100791913273906	-0.123048910279461	-0.130166723325211	-0.11662020914825	-0.0808418985326744	-0.0267772327829659	0.0363280481451789	0.0962523294443219	0.141132727530253	0.162037108726752	0.153897677175272	0.115470084439629	0.0494953113527344	-0.0367674655197999	-0.131768973935991	-0.221814306642081	-0.294843801339393	-0.344012347354678	-0.369013659937435	-0.374456872450308	-0.366444358989086	-0.349452208151192	-0.32506356518261	-0.29263573136954	-0.250838797929439	-0.198974978034544	-0.137698219988474	-0.0692652251319158	0.0025902391863294	0.0731960811170135	0.137717853211454	0.191712661202263	0.231192114340962	0.252562225688342	0.253147004497255	0.232459028691079	0.193333258026076	0.141652964017318	0.0843251211270808	0.0266630154448049	-0.0290866579998217	-0.0833053393599707	-0.137424859732219	-0.192614908511288	-0.249460959738337	-0.308266260927675
-0.105948642415058	-0.111334158538092	-0.112806338443009	-0.114986353309128	-0.118246775624065	-0.115838491020722	-0.097405452572109	-0.0576614605575584	-0.00374403154861591	0.0454466822232427	0.0687344366750769	0.0546099633371388	0.00718688864681911	-0.0574082261243892	-0.120488409772481	-0.168970899324904	-0.197735042595612	-0.206947406279828	-0.198321712725946	-0.173534618320197	-0.13507431499071	-0.0875591927572882	-0.0376215644526478	0.00775045319115286	0.0429190193939169	0.0640104162092228	0.0682943344359831	0.053942537329232	0.0209272975131179	-0.0278472145821105	-0.0867116702940366	-0.148999867622275	-0.20907719618735	-0.26311148314944	-0.30847229129263	-0.342974887598843	-0.365050797345176	-0.374654694233156	-0.373788976725594	-0.365873499797737	-0.354327963336117	-0.341449483471457	-0.328302994848039	-0.315366755679276	-0.303078989226868	-0.291763617606438	-0.281241661924171	-0.270822139634574	-0.259879025320895	-0.248462448486885
0.0259091671447828	0.0237224503458742	0.0115807749140421	-0.0129314078276873	-0.0489758439391348	-0.0917767044564086	-0.133858125099262	-0.168037146162369	-0.190757515582907	-0.203849546451426	-0.213565638999301	-0.227296444399967	-0.249661300332846	-0.279927708320825	-0.311923301236594	-0.336341213980402	-0.344297379671942	-0.330600286434071	-0.29548412903606	-0.244317038179174	-0.185692028941475	-0.128932948840782	-0.0820472755635301	-0.0505462685988855	-0.036899739820323	-0.0403387568808251	-0.0571340342049484	-0.0815988396292876	-0.107612606071584	-0.130067044198752	-0.145813648586985	-0.154039941320412	-0.156017384101147	-0.154143777255024	-0.150621310469166	-0.146553592394112	-0.141962911177683	-0.136413609852705	-0.129583588582358	-0.121530490941582	-0.112773384198926	-0.104147196652519	-0.0962337243326674	-0.0886161765600963	-0.0797503379368464	-0.0680204984550867	-0.0535375883222087	-0.0393603969456789	-0.0309430391426446	-0.0337625647840384
0.0215371077414553	0.058155056555334	0.0942382282097601	0.113376322087579	0.102167466149151	0.0590244541675909	-0.00255190283681296	-0.0595177465122124	-0.0907836469812029	-0.0874319961525422	-0.0555987660482886	-0.0114714967172389	0.0271986049692865	0.0479328736525497	0.0463277342555094	0.025341089939024	-0.00743645399944435	-0.04333720227989	-0.0759911672066517	-0.103346136630497	-0.127397003969397	-0.151673312829592	-0.177750440716005	-0.202724128926152	-0.219252572401783	-0.218449323733849	-0.194190256312693	-0.146349866103355	-0.0810167711043328	-0.00769979656280759	0.0645054696822098	0.129434086726376	0.184122159968101	0.227754482125166	0.26082825188262	0.285092618337464	0.303465627624067	0.318889703655227	0.332221715271529	0.340578754504719	0.337671025289235	0.316362945869617	0.272140233484254	0.205553303155567	0.122317389690335	0.0310128337652318	-0.0603828164777092	-0.147152265363102	-0.228088118611599	-0.30337316410834
-0.900931758613065	-0.920619426292872	-0.847392483764741	-0.709869051685572	-0.547831981573376	-0.39285008052371	-0.259583898484786	-0.149467523875239	-0.0596259592850074	0.0103653057649419	0.0563952769932333	0.0713079060601386	0.0483620794165446	-0.0145951815209154	-0.111905000543987	-0.229758908611807	-0.349463712230467	-0.452737303816524	-0.5261245788449	-0.562562462565044	-0.560525477002923	-0.522673143936435	-0.455176937147252	-0.36705523604133	-0.268246400357861	-0.166586212409213	-0.0656418283640972	0.0347144924830954	0.135210158723484	0.233874366259973	0.324969267845478	0.400734516548217	0.454498117916355	0.48308923067883	0.48738996674342	0.471232467512747	0.439649489306397	0.39744002588754	0.34848486641342	0.29576744608245	0.241830157367424	0.18933210055765	0.141374503120231	0.101320521532784	0.0719700001511458	0.054199704805609	0.0456213127047292	0.0402633186529549	0.0301180019784868	0.00825057709616372
-0.184045553215104	-0.190212101086548	-0.186427825640586	-0.182895549932124	-0.185937344837427	-0.189947775634914	-0.176326075658096	-0.121387066730376	-0.00914003756827487	0.158359116061742	0.358682831719042	0.555558689543864	0.710608230214933	0.794806518540985	0.795219373970224	0.715434760760337	0.571139448016765	0.383951038216055	0.176209491266306	-0.0322822684267611	-0.226012290500668	-0.394658621469971	-0.53321221480519	-0.641075634404285	-0.720220879518633	-0.773114476756589	-0.801438501628133	-0.806263074160353	-0.789320472476575	-0.754103301428972	-0.705615343148648	-0.648879611721349	-0.587576614456072	-0.524094930981201	-0.460866794779839	-0.401608074734618	-0.351231880214689	-0.314424669435682	-0.293852143531423	-0.288968594490478	-0.295881783289462	-0.308331276844508	-0.319581948053319	-0.324622151097712	-0.321693168537604	-0.31238402814982	-0.300329692065414	-0.289317935658921	-0.28180607719304	-0.278515144723618
-0.144985231946895	-0.168408785884314	-0.182035819155085	-0.185662941571493	-0.18134841873753	-0.172100290683226	-0.160704097742122	-0.149262162448391	-0.139478770200395	-0.133325218461091	-0.133489844355839	-0.143010859437219	-0.163874243040564	-0.195134101713165	-0.231778103788378	-0.265450750401842	-0.287070569329829	-0.290035940367626	-0.27222466358304	-0.23588750852298	-0.186128598649317	-0.129500731663449	-0.0734757371171567	-0.0259899570711876	0.00623288313629215	0.0204762317128203	0.0199617249353777	0.0128603085041476	0.00849389609265739	0.0131644802158816	0.0282634982155479	0.051332316554724	0.0785265623834272	0.106358839023388	0.131818621915692	0.151630782299055	0.16203809459142	0.159757036936831	0.143566432183011	0.115521182446525	0.0812557870985384	0.0494917862555168	0.0308961841002456	0.0360058435043467	0.0719086452551981	0.138196943350341	0.223951710426745	0.30821992962159	0.365624591106325	0.375982555296054
-0.586434445981224	-0.537173428436758	-0.412563066748297	-0.252682133916357	-0.106250302961486	-0.00696377131577441	0.0382930757099801	0.0443474296287988	0.0330111090645951	0.0202184012073808	0.0115270020363791	0.00482252464209803	-0.00469721789211275	-0.0209101264251707	-0.0451419669085815	-0.0755896134476404	-0.107335939334489	-0.133356882596409	-0.14675690851496	-0.143405835019816	-0.123508747112642	-0.0912093695421897	-0.0525844343379364	-0.0132077424096414	0.0235891618281019	0.0571544669689284	0.0886345121599949	0.119340983633235	0.149321497707474	0.176898910582514	0.19924591601191	0.213492423880763	0.21781660487712	0.21215698696525	0.198262908344261	0.178938942291629	0.156760222439055	0.132983552101629	0.107356124869949	0.0789715358415348	0.0476370448503448	0.0148433314649421	-0.0164122143019507	-0.0429973407285089	-0.0633745589267229	-0.0784607804058516	-0.0909853674306045	-0.10386750280289	-0.118806971474626	-0.135914243767449
-0.418470739192563	-0.43440007421634	-0.410630878424587	-0.361750767979102	-0.307918792136838	-0.26440012714499	-0.235887151995023	-0.217940121880548	-0.202780086575929	-0.184892207080654	-0.163598305557123	-0.14245644010431	-0.12688617047686	-0.121491718613522	-0.128009537723031	-0.144403337366647	-0.165410321044487	-0.184448901186762	-0.196158857703032	-0.198389207830946	-0.192694180926321	-0.18320314374622	-0.174466646720095	-0.169180273010129	-0.166725626953573	-0.163344847706916	-0.154179191803674	-0.136262747070901	-0.110591751819658	-0.0816338529462323	-0.0543501717643259	-0.0308251763796438	-0.00918378696054991	0.0141793103932256	0.0407418025620951	0.0674557601476631	0.0876873886979506	0.0946584370471124	0.0848218621483987	0.0592059179803898	0.0227092638073001	-0.0174153606056641	-0.052989027223426	-0.076391275044467	-0.0825629340762685	-0.0712081288882111	-0.047934284897503	-0.0230805035522821	-0.00816682807353267	-0.0114515999968053
-0.126908900387462	-0.0859090503114556	-0.0303947839047629	0.0158131155123062	0.0317218733481799	0.0120500595512977	-0.0290277117050745	-0.0661824092237164	-0.0774577768108018	-0.0552270227341236	-0.00740414969490073	0.0497845783974388	0.101154964832594	0.138343277291113	0.160532050041239	0.172226193575577	0.180686046028383	0.193910516396362	0.218598215077153	0.257788639352955	0.309175350301904	0.365549712627588	0.417642437379948	0.457845994439035	0.482679729161244	0.492899470960383	0.491740565973457	0.482577979563623	0.467061917538204	0.444281729588818	0.411232974205796	0.364556966092011	0.302860525634363	0.228293917860941	0.14625076112933	0.0632206539280298	-0.0158922257779847	-0.0893737737617811	-0.158521859272325	-0.226226935675117	-0.295406427838376	-0.36799222893803	-0.444426140188748	-0.523292202047379	-0.601063889646512	-0.672485317814569	-0.732065701477447	-0.776288106479132	-0.805218482456129	-0.822369056253335
-0.14634191608527	-0.120593583422748	-0.0791179438702689	-0.0361901887051647	-0.00407727231231069	0.012794735164697	0.017580438767887	0.015957026542561	0.0109024111367308	0.000897557113895425	-0.0183175887099145	-0.050665353312546	-0.0973975148608782	-0.156148444219099	-0.221100879770311	-0.283999977770443	-0.335918028437664	-0.369465369908663	-0.380803881121302	-0.370727665384068	-0.344271878915054	-0.308758670202588	-0.270923430219315	-0.234473241388273	-0.199376284024452	-0.163071131720504	-0.122502160820333	-0.0756479165846996	-0.0221053720082873	0.0368142469181635	0.098019373358888	0.156719860671885	0.207093010638972	0.243681924684728	0.263080234209314	0.265036872860296	0.25220657151466	0.228430547222854	0.196323302696015	0.155509560916418	0.102688695409683	0.0337761964595208	-0.0528969231789618	-0.154203884775422	-0.262242737519257	-0.366883471592788	-0.459358797848875	-0.534895312504618	-0.593205146763123	-0.637011439944257
0.311792634480189	0.358751157568666	0.386174044155868	0.393896191338726	0.383088435551345	0.353615214301748	0.304526278797909	0.236879434403711	0.155671021949674	0.068669717462463	-0.0169962342526257	-0.0977449952512628	-0.173899470120714	-0.247672002105492	-0.320668293915713	-0.392814849495754	-0.463056251014346	-0.530390217074802	-0.593481415212928	-0.648671747776162	-0.688200917841491	-0.700837448128875	-0.675400540663352	-0.605319063613678	-0.491459799198265	-0.341710353438611	-0.168103752009927	0.0163747132610018	0.199754832836836	0.371849361228301	0.524619266441927	0.652437786192104	0.751959723557071	0.821547575380468	0.86074134100618	0.870105750038637	0.851170059617463	0.806109255722136	0.73742434742163	0.648132298746451	0.542331429268232	0.425311583496339	0.302672688063894	0.178925801506579	0.0565900908596238	-0.0636810066200853	-0.182286586516815	-0.299884119982101	-0.416976705204186	-0.533741115624785
-0.00820696764869723	-0.0263994115756221	-0.0534752589756785	-0.0860508858826647	-0.11732384391649	-0.139212102301839	-0.145609898399662	-0.135031737310974	-0.111312225643444	-0.0823332520615004	-0.0577684487180226	-0.0468246130745639	-0.0563217809371801	-0.0890634246881976	-0.142648601918617	-0.209284706365696	-0.277211928997313	-0.333773956673167	-0.369186695522692	-0.379327296824852	-0.366105530714289	-0.335313247724965	-0.293450222483285	-0.245569122675025	-0.195077825270517	-0.144644249220781	-0.0965968880267208	-0.0521728768694573	-0.0104977882645334	0.0313275973967672	0.0765877847490995	0.12664688019906	0.179426327859584	0.229608631732597	0.270463889048536	0.296328571579579	0.304525632672668	0.295936476542327	0.274194094087634	0.244084269682824	0.209941720774811	0.174656654574808	0.139536818879776	0.104838696733647	0.0704713862553995	0.0363907986985232	0.00253604104282572	-0.0314277589670702	-0.0661066813462569	-0.101851640077279
-0.0256631408135144	0.0439153112466453	0.127583590818814	0.199722797599674	0.237214542717166	0.231926663131606	0.194692419893813	0.14827021464517	0.114780149109764	0.106226848010149	0.122844245985006	0.157408686236803	0.200272573010021	0.24168247044262	0.272035557455808	0.28274305873233	0.26877296535787	0.231117213707619	0.17674875674668	0.11573183469738	0.0575079192779435	0.00860363666714607	-0.0276226188293518	-0.0500744167085056	-0.0589462144405722	-0.0551749888616825	-0.0402714715400147	-0.0163381290069641	0.0138631354582868	0.0468696363842342	0.0785612655409372	0.10439169304531	0.119989157721101	0.122261125376666	0.110752690183365	0.088476471499933	0.0613723458746351	0.0363375026778985	0.0188132769761802	0.0112224496870272	0.0128571849743648	0.0209011821055215	0.0319068847196499	0.0431625710526277	0.0535006270960335	0.0632087769960703	0.0731158431986288	0.0834849001298694	0.0934703250257196	0.101382202010946
-0.197439346371885	-0.198710501919083	-0.184599434157428	-0.163440671633158	-0.142835851186311	-0.126004576927466	-0.112257722335116	-0.0999886016754358	-0.0890630336868409	-0.0812442607106383	-0.0794699270776268	-0.0869751083625322	-0.106190857542753	-0.137187049371225	-0.176451432720754	-0.217243680709736	-0.251563550067766	-0.272241797194361	-0.273843274591544	-0.252907322863921	-0.209195646454718	-0.148203466186278	-0.0824755317140971	-0.0286275292890045	-8.95434470155097e-05	8.2478168514799e-05	-0.0190361743590185	-0.0413648046967117	-0.051870725307865	-0.0417939342350124	-0.0085796390867874	0.0470350527692717	0.122469009884509	0.211455568624444	0.301181750392657	0.37253617666765	0.405585396407086	0.388153318173002	0.322385386235775	0.225013847229481	0.121126075145744	0.0352323743405707	-0.0157162750074045	-0.0250405877405431	0.00455021670944638	0.0633941261542891	0.137368292536183	0.210240220118019	0.266444569157571	0.294474512578018
0.20412913919387	0.258277421321553	0.307999561232646	0.349805979011034	0.382615673950284	0.408229735548456	0.43069656109017	0.454043841269576	0.479126333826142	0.501757674313554	0.514026281507615	0.508435894592014	0.482209746857155	0.438967096925912	0.387120609380402	0.3366888206479	0.296743169516829	0.274338208959047	0.274176963187323	0.298002418006732	0.343759229101828	0.405585628095225	0.475479656903681	0.546169414341851	0.613537833598791	0.677021184479329	0.737724683814074	0.795552564455942	0.847275443392654	0.886762740720789	0.907180496931521	0.903822077745747	0.876038192212083	0.827379709358742	0.76404540130802	0.692514207068564	0.617518747085379	0.541213237360462	0.463724769708742	0.384591846370371	0.304186751008641	0.224310861448669	0.147772860068367	0.0775020549056087	0.015954048206284	-0.0349728994408888	-0.0739374936874666	-0.100486161161538	-0.115517096431212	-0.1212677098603
0.107431251787071	0.166097161503743	0.229124604614466	0.288791268822611	0.342061925174627	0.393288767760183	0.451655921974785	0.523788767502065	0.605812158569308	0.680583072947423	0.723212796352823	0.712582284393276	0.642189978432624	0.523943211653664	0.383336666757516	0.249831577920595	0.147998206100538	0.0927053297163744	0.0883485294226018	0.13055652337994	0.209061106744384	0.310942881443478	0.423510483553278	0.536139031292747	0.640927490613222	0.732599465732901	0.808085686811357	0.865895346275486	0.905346477581318	0.926040983481771	0.928014850659626	0.912411579349555	0.881859670098551	0.839835775406179	0.789258770896993	0.731471431931001	0.666617532086564	0.595228979920517	0.51970821202636	0.444411413612119	0.374165075871926	0.312231198579282	0.259036695257305	0.212352561270081	0.16866088983342	0.124817341350544	0.0791298668854742	0.031550981565401	-0.0166798705392996	-0.0634720262073764
0.410453898400836	0.463565206473235	0.490055797169141	0.49689513631344	0.496591467846782	0.500416965218751	0.513610497276748	0.534161240947973	0.554342300381219	0.563768877739815	0.553310373527205	0.518948245899149	0.463930301998993	0.397895883816188	0.333347626796948	0.281453578685441	0.24929353376666	0.239454907751601	0.251460221126641	0.283707060087935	0.334618625666606	0.402366257932765	0.483521952234642	0.57178435103493	0.657945094666674	0.731482749483618	0.7831970216785	0.807778919605162	0.805270066915987	0.780756062256413	0.742273648140478	0.697755436534373	0.652465039179463	0.608154582403065	0.564062967854908	0.518733366999012	0.471408425429617	0.422467730025342	0.373159135802782	0.325073996245374	0.279586250424162	0.237349785289429	0.198062778436742	0.1607329031361	0.124409798511669	0.0890135517561621	0.0557928381494117	0.0271366850080021	0.00578509405926358	-0.00619705659998941
0.0469810278507272	0.0897509096445039	0.139958033610544	0.191173420515377	0.23878057589591	0.282180323556393	0.324379193691313	0.369497282915761	0.420013231590462	0.475321257921941	0.531986064404393	0.585035141403362	0.629353397942426	0.660698147786749	0.676502058376479	0.67679802115668	0.665035065909761	0.647871291886521	0.633212287924273	0.627014637773972	0.630642758051429	0.640544442070999	0.650519524006095	0.655085346889488	0.651812791080562	0.641432506580065	0.626156921543107	0.607752499516976	0.58672140158411	0.562834921492019	0.536185642006869	0.507715212194485	0.478849642706434	0.45070137020916	0.423552209187856	0.396932560118333	0.370080772882255	0.342409395666352	0.313834626312107	0.285040972129524	0.257638435384571	0.23392359586224	0.216078759622002	0.205203775742023	0.200958602254986	0.202206768739584	0.208158648745453	0.219022254472968	0.235580104744517	0.258003656166443
0.657649708219957	0.713448297876326	0.714083277181688	0.67519673765438	0.622799750421783	0.580026275521129	0.558204593397902	0.555797463619522	0.563132866635462	0.568734716647124	0.564291938584805	0.547232409778173	0.52086523041277	0.492348968346216	0.469157551033358	0.455499485689618	0.450655579336762	0.450473467380369	0.451233827876643	0.453193874228369	0.461130599922734	0.481355561396344	0.517228413387023	0.566169724800114	0.620071546161269	0.668830772474345	0.704876858670471	0.726050064862656	0.735341581547399	0.73812181085689	0.73898693957602	0.740093967021252	0.741315515013127	0.741302683206948	0.738476766176871	0.731562891688184	0.719674541658513	0.702043261863354	0.677634477308024	0.645098491249716	0.603388132682943	0.552830022728813	0.495949190513207	0.437413571212852	0.383026680485835	0.338263862096064	0.307037826439498	0.291154724629643	0.290446648082149	0.303138047246864
0.0261441353206985	0.0217648170678426	0.0109391105608279	-0.00519406526136503	-0.0227332989188741	-0.0349908326918366	-0.0339596038477601	-0.0134831686112689	0.0271197895100389	0.081331326543088	0.137319230322003	0.182823353171129	0.210263352936941	0.219126622810153	0.214646204436107	0.204130622678242	0.193279222188419	0.184151302020535	0.17520096491026	0.162919441006529	0.144261240755527	0.118859640347665	0.0900278202886041	0.0639224272126393	0.0470602352419081	0.0432681885225244	0.0516139711383991	0.0665399223168413	0.0803004055440739	0.0864045363993486	0.0820844624817694	0.0685252935336504	0.049181128461371	0.0275916025194049	0.00592053138576705	-0.0154418349880864	-0.0374344331596745	-0.0613501746121046	-0.0877436963276225	-0.115839777445675	-0.143886703205655	-0.170211251784523	-0.194124044296983	-0.215949996894774	-0.236228648886867	-0.25482878028138	-0.270766832141057	-0.282914389039066	-0.29102893182059	-0.296205348083661
0.170725397964526	0.2033527184644	0.228701419085931	0.249652092421928	0.273416707764005	0.308855946332769	0.362424412789053	0.434257978664495	0.51616478331052	0.592940734070033	0.647264209205907	0.666578754626444	0.648728003193098	0.603045266830984	0.545860589674873	0.492861327836491	0.452866698771872	0.426508759002624	0.409794425735566	0.399299979138254	0.39520326046232	0.400594036682222	0.418467108878399	0.449118402018072	0.489626812012719	0.535096007073848	0.58026844583478	0.620559667060612	0.652511306568474	0.674038572309074	0.684584161843747	0.685002386178377	0.677071099357475	0.662813543603279	0.643951953453993	0.621625228575593	0.596196715211222	0.566972990755832	0.532063983733339	0.488929370942514	0.435777796587755	0.373099205492721	0.304157600535458	0.233906989655067	0.167021362191788	0.106349414287215	0.0525637888994312	0.00475795820755384	-0.03868527072939	-0.0793020927263576
0.4690761270114	0.511050094920284	0.507581690294347	0.466514883032511	0.406675650306578	0.349146912476809	0.309074967784999	0.29150009950947	0.291668980211846	0.298468032266975	0.299350752602749	0.285230903177231	0.253751035917365	0.209721952841714	0.162764950854691	0.123559090890888	0.100570462686501	0.098496381108848	0.118507527576566	0.159445582569413	0.218908853714861	0.293653278648481	0.379489476561425	0.471223931821018	0.562975224665456	0.648771195791178	0.723141629600757	0.781538035178973	0.820638500577422	0.838705626043241	0.836027934034947	0.815157288473912	0.780466241851394	0.736826475761649	0.687891007095339	0.635001183468461	0.577536317431521	0.514559432027269	0.446621721974972	0.376449801097033	0.308122514856069	0.24545837070742	0.190735224674841	0.144352972326396	0.105298538537025	0.0719384643639245	0.0427636686017794	0.0168725439960633	-0.00594299608664182	-0.0255071180548127
-0.0361554446905242	-0.0252633875951093	-0.0105420428757752	0.000939683002233391	0.00255759658597109	-0.00766417017599578	-0.0247969616054035	-0.0383481219414029	-0.0369073057214481	-0.0140421400846476	0.0274014089247673	0.0750139107818851	0.111338439213641	0.121448333480379	0.0996921176621504	0.0517741512294504	-0.0087870072651073	-0.067111784539047	-0.11220774512842	-0.138719204583695	-0.145843845694725	-0.135464107885347	-0.110796916742247	-0.075569885031054	-0.0333487353179259	0.0129183798775386	0.0607906634750831	0.107640211060534	0.149888397134829	0.182850621517019	0.201551784692642	0.202319444055863	0.184410812171527	0.150668639411997	0.106603903475717	0.0583412188361906	0.0107434935860601	-0.0331727749752	-0.0715796020582932	-0.102932174177878	-0.125688412152308	-0.138738855261142	-0.142106905067627	-0.137485815710857	-0.128313299987064	-0.119142773147719	-0.114287500571147	-0.11620600201648	-0.124467714420362	-0.135938414140355
0.450499162061666	0.478377586166227	0.456382506882	0.391433792120235	0.301180346384863	0.207170007247744	0.129117818595653	0.08170326997383	0.0728249730599522	0.102308927420154	0.161570535638285	0.235359939625724	0.305791199097838	0.357414126317016	0.381337260860984	0.376776203049384	0.349625321735713	0.309094994404017	0.264298947857666	0.222295237185229	0.187748806654963	0.163236216785181	0.14928588948437	0.144274373648989	0.144952465451486	0.14782908030602	0.150578527299669	0.152399160791304	0.153201616455422	0.152603713739781	0.149747551353683	0.143957605394362	0.135389963379331	0.124993277402411	0.113951594511211	0.103244892383261	0.0936036469367702	0.0855556408546975	0.0792251366879037	0.0740175339869474	0.0686464131721788	0.0617037582218604	0.0524192984066013	0.0410153494803381	0.0284144322532464	0.0156443377981954	0.00350638978333858	-0.00725609563875187	-0.0155485724038204	-0.019748911752964
0.493798614390921	0.537735765648488	0.538572702834266	0.505653746681824	0.455457348353989	0.402231480967488	0.352946685674085	0.30870758775865	0.269212163548435	0.235501525436289	0.209324039776092	0.191020063854721	0.17858844499735	0.168775311469675	0.159104331470999	0.149337233423747	0.141540081939252	0.138770967578022	0.143118857161086	0.15438071409586	0.170568817211879	0.190251323603974	0.215127909341992	0.250690121918174	0.303981111404044	0.37947619889275	0.475416144652004	0.582704072744923	0.687047734250212	0.773361835985432	0.830452504620572	0.854034250608729	0.846941647569106	0.81657204637996	0.770822529280658	0.714640903126179	0.649109893521185	0.573457501843996	0.48840133291449	0.398336455444318	0.310805258586818	0.233662960560448	0.171846228689602	0.125694607894624	0.0915518576793926	0.0638862914701998	0.0374618514517312	0.00856075516458164	-0.0246913282137514	-0.0622779868049167
0.220015264230994	0.243796361156169	0.24632913100886	0.231627614594474	0.210247942995977	0.194087359364374	0.190797131460705	0.201067403240722	0.219860814307944	0.240094735411453	0.256197854026914	0.265792869951475	0.269371548054942	0.268886426107558	0.266270307152049	0.26249363027188	0.257408964784419	0.250351063003354	0.241132794895714	0.230850189547306	0.22202948844417	0.218044819626355	0.222079515959158	0.23602710890916	0.259721536328174	0.290843836962008	0.325683075629303	0.360505861072624	0.392796786901721	0.421581539549744	0.446689770070522	0.467676174348618	0.483339165039561	0.49214855179918	0.493082895711663	0.486121953709463	0.472010665761558	0.451501045289648	0.424672049818177	0.390896004557295	0.349553676750107	0.30104766022164	0.247498338537948	0.192781153206088	0.141910551838386	0.099939173584137	0.0706558438467902	0.0555428992488001	0.0534707082332186	0.0612693307439706
0.161402197867892	0.176943332492518	0.177886428717624	0.168214633790792	0.15651094048767	0.152390944087739	0.162541573844138	0.188144611754426	0.22458935317648	0.263341896463981	0.295064517132009	0.312739074080681	0.313668631622662	0.299734146902737	0.276017918770931	0.248608768196012	0.222676820489208	0.201488565177461	0.186240013339235	0.176154288623808	0.168587886591898	0.159456623305834	0.144396169490987	0.120562624218994	0.0883397892853612	0.0519798075414361	0.0185330579152173	-0.00477630777661364	-0.0135988615933282	-0.00826058462434278	0.00681665799709862	0.0257224567274351	0.0440119692655225	0.0602504407810834	0.0755066049796273	0.0914451729500299	0.108315964791907	0.124065919029583	0.135209999519279	0.139108253775692	0.136251573058747	0.13086996084166	0.129189316055231	0.136349253931291	0.15391273047981	0.179263231955791	0.206746598562698	0.229552485508358	0.241537235001603	0.238754291406673
-0.204194696725383	-0.175135199443281	-0.117374655067725	-0.0492048509811996	0.00775509681845409	0.039282658270832	0.0448460680863159	0.0364446528564699	0.0318469558922919	0.0468810736818652	0.0908604109558252	0.166290225601097	0.270863102948846	0.398543401723582	0.538202085889099	0.671567599392683	0.774282067261011	0.822303150488349	0.801504410888068	0.714787112530036	0.581718686937093	0.430478565008359	0.286907305751143	0.166810145017594	0.0747383794713205	0.0080146558074264	-0.0379009721053438	-0.0661764031360006	-0.0785039043527972	-0.0766939398560353	-0.0637666313779536	-0.043484354011516	-0.0191114402726056	0.00704167979337379	0.0327224757125859	0.0545428296180196	0.0680401911012478	0.0694181075346916	0.0578307869966317	0.0365220096233046	0.0119064547958576	-0.00899256957251179	-0.0213748132197984	-0.0242774701472285	-0.0202073893342788	-0.013174445961821	-0.00638140617320429	-0.000850601203069297	0.00447625258444674	0.0115200831106238
0.0248964910162923	0.0406114839169829	0.0582634095241669	0.077497335012006	0.100171307170132	0.129799180507548	0.169055434291986	0.216749153653114	0.26643248804466	0.308014221245609	0.331891185072195	0.333401949073476	0.315023919309759	0.285103533772898	0.254190532316989	0.231461693953437	0.223065249228347	0.232213389571652	0.25952140493743	0.302623922648909	0.355642049690273	0.409836333626697	0.455982015934491	0.487483931050065	0.502407088316816	0.503147325182931	0.494027956908047	0.478548477844675	0.458161196363758	0.433086063617168	0.403943673620113	0.372482474525799	0.340800478465836	0.309993604779003	0.279596005019251	0.248266268926892	0.215016895512947	0.1799746854745	0.144252713413721	0.109289659889353	0.0763591876439774	0.0467193882671952	0.0222292422219956	0.00562817504851084	-0.000325486616550037	0.00521938641308637	0.0194460004838003	0.0358372656011192	0.046442694242385	0.0453585210783737
0.0153877045701876	0.0459537916680259	0.0825827726019333	0.118078822654794	0.145456691290645	0.160357132842456	0.161837017340655	0.151917894780708	0.134988661363159	0.117451010878685	0.107022217444459	0.111119310512813	0.134585771436543	0.177662776684652	0.235079742312451	0.296769227907612	0.350276313630799	0.384318114439461	0.392251568637558	0.373989576152597	0.335565103394016	0.286709932576138	0.23764068618302	0.196246450818041	0.166351544558075	0.147318204657192	0.135106168522267	0.124570082795044	0.112042891715377	0.096792409764593	0.0805799825419041	0.0659778518420824	0.0549254281924087	0.0483711108984369	0.0465417780370939	0.0489135988371809	0.0537698341690126	0.0582261495052551	0.0594761292418456	0.056772359696177	0.0526307410756986	0.0520847335759367	0.0602322251475938	0.0795001302294351	0.10813188478481	0.140625477186009	0.169892146140929	0.190105424558562	0.198789401299837	0.197056883937443
-0.166789597854292	-0.136090734902589	-0.0848615978516371	-0.0292496386597589	0.0168234848075655	0.0496962270237375	0.0764310412087427	0.108125854625618	0.151686000565305	0.205625000344802	0.261428574491333	0.308217887777696	0.337433747994261	0.3454851483575	0.333974613413971	0.308164043044524	0.274723682820991	0.239785887413632	0.208001159342299	0.182661785958628	0.166254755577584	0.160597412833396	0.166268978261146	0.181862763697628	0.203830039998823	0.227212883534701	0.246959092013831	0.259289402379157	0.2626709651106	0.258087813955372	0.248462772289064	0.237367759800715	0.22749630579588	0.219581359358571	0.212354785954493	0.203671626319631	0.192186502944286	0.178455994889894	0.164606928188818	0.152773502187096	0.143555053427028	0.1358139220297	0.128033856561509	0.120086705881351	0.113807774935678	0.111708438014662	0.114739973267928	0.120915608812762	0.125992978051189	0.125786869827888
-0.244889324254498	-0.222186479402275	-0.165225470342401	-0.090249994436041	-0.0175832113313098	0.0390690124963778	0.0783755283581339	0.108850892508651	0.140710623631266	0.178384334708587	0.21871706087766	0.255166996725212	0.28393268553011	0.30711766766288	0.330908054403445	0.36059570323668	0.39616902187699	0.431257794393836	0.455775274197001	0.460532262542579	0.441351570739183	0.400715423544607	0.346265744623577	0.287052499820876	0.229657226459408	0.176410136115816	0.126566214326668	0.079303035134119	0.0362537476961673	0.00184952559823538	-0.0185952055425754	-0.021728916103309	-0.00830925436917235	0.0163975123280549	0.0441557534516253	0.0666516725623389	0.078548127954112	0.0792871073603872	0.0726858637662281	0.0645192080127013	0.0594444784190108	0.0589412353169619	0.0611750694130836	0.0625220895189236	0.0597566508660725	0.0518248945981099	0.0403922892954523	0.0288293359505876	0.0200992154374303	0.0148583947268736
0.159736498407212	0.167337674566614	0.16146784533343	0.150126548290968	0.144342004329794	0.152483891782268	0.176111272614901	0.209781251206255	0.244434816344816	0.271694608735382	0.286436571691915	0.287001456811032	0.27424101882344	0.250643005938386	0.219672364661143	0.184938081362209	0.14934407731601	0.114887564528029	0.0833074944010768	0.0568882664672832	0.0385400098547833	0.0310238936920764	0.0359693117173146	0.0533355847806957	0.0814179995476704	0.11716628776002	0.156740635430442	0.196361453709055	0.233199091180702	0.265677905494228	0.292847134835613	0.313378269878124	0.325320482415394	0.327143936232879	0.319250672635355	0.30444915061543	0.286732292212615	0.269287550661435	0.253344177524265	0.238550970751658	0.224106976569526	0.209391772036712	0.193718186761335	0.175950310469784	0.154825119707707	0.129874072400317	0.102028864856638	0.0732250206498166	0.0452593976438474	0.0187863888390266
0.0884207171029203	0.0780070373365019	0.0577240578806865	0.037998834000961	0.0331197828072984	0.056651984352129	0.116401573226434	0.210352688627649	0.325216801694072	0.439031086111665	0.527663223155327	0.572671912499293	0.566742450861463	0.514240715747697	0.427461112333445	0.3215025561773	0.210674385129044	0.10735607162201	0.0222687696946097	-0.0353546965402353	-0.0584052441805393	-0.0431072762658539	0.00981096603488675	0.0945965215144336	0.201069854907062	0.316419199776302	0.4276082320919	0.523399200366129	0.595353835228201	0.638035039319343	0.649114788537637	0.629749614304842	0.58489854095965	0.522926917139141	0.454068714022261	0.387925335138143	0.33090410982843	0.284879329890716	0.247854590153009	0.216136220354159	0.186504481274531	0.157043116022643	0.126489081825175	0.0931077267098241	0.0542952225809327	0.00736803716603269	-0.0489853835028254	-0.113599767083207	-0.182836392955171	-0.251794226475806
0.198437492521912	0.223591941796334	0.231776898106054	0.225693557986084	0.213515190674443	0.20529124826949	0.20871987694784	0.226422272059136	0.255747572706342	0.290651477929723	0.324234661217436	0.350580848988045	0.365429722816955	0.366223264708184	0.352337509451704	0.325655409396137	0.290808253116043	0.254383372994843	0.223189278447544	0.202377464392521	0.194217435878064	0.197900949882342	0.210371522386777	0.227821953146181	0.247147447818759	0.266682979614565	0.286138181859213	0.306170401068126	0.327889374639664	0.352129017972726	0.378414799735071	0.404235677477778	0.425500561856903	0.438227704090575	0.440291424175342	0.43183725308946	0.414159464210912	0.388251825975536	0.354481149597102	0.313742643693994	0.269105155313209	0.226417046657456	0.192904501201782	0.174104558534433	0.170823099437906	0.178224674591079	0.188000360108115	0.192432960448736	0.187799300570711	0.175153825914312
0.234203350222486	0.268559234519677	0.287719091258966	0.295951743805299	0.30385597136422	0.324823228535615	0.369918039922156	0.442668153551995	0.535596711976776	0.630431593548605	0.702950670688999	0.731220787798118	0.703801984342694	0.624045395225482	0.508548886019304	0.380931059889487	0.264212334901478	0.175037905529144	0.121329423286478	0.103166424026786	0.115658724166785	0.152224050997902	0.206838908118346	0.274532385003387	0.350498262808227	0.429034564061705	0.503425391962441	0.56694612470912	0.614211125287352	0.64190450691724	0.648602306622487	0.634215252647927	0.599805508383987	0.548057140276905	0.484004115132483	0.415214161640873	0.35071380966331	0.298602293673081	0.263317183487157	0.244137178233436	0.235978716391128	0.232043803725307	0.226623916744821	0.216445962447656	0.200225440947001	0.177413490094287	0.147466268930127	0.110229684698762	0.066906131405513	0.0204368549773449
0.481960062935454	0.521451407206046	0.513278108154078	0.467042320123053	0.404162758811985	0.348084391128992	0.315096432980814	0.309981706490505	0.327034334050803	0.354314086455799	0.378672561452137	0.39006913563443	0.384351360385731	0.363650123415387	0.333932710265649	0.30079204514973	0.266133583272292	0.228116592708034	0.184263568719563	0.1351510733389	0.0858435669732328	0.0442366154285777	0.0177176159570979	0.0102693917737848	0.0213525730807088	0.0467503287228137	0.0808213767664512	0.119208993101088	0.160771757489624	0.207625934340091	0.263093267839952	0.328679227338494	0.401928205520272	0.476436707103244	0.543875658020408	0.596697771958027	0.630067472103665	0.642368718357252	0.634664404923338	0.609911322057436	0.572366444062399	0.526988624552079	0.47852591982595	0.43047626468827	0.384523124298369	0.340806499134786	0.298810822988102	0.258380553679531	0.220481275955525	0.187396111876427
-0.0814691990936914	-0.0477155223200512	0.00649238839638701	0.0726363441311548	0.142612006818031	0.213901459097852	0.290099931936863	0.376095935593032	0.471282618401131	0.565789771391695	0.642757341873719	0.685552708342756	0.685426274824449	0.64487107402731	0.575157921622593	0.490641980719328	0.404048166861456	0.324922752958465	0.260135047245804	0.214038750033324	0.187415432637025	0.176455632860992	0.173436460106693	0.169341243836851	0.157124737775667	0.134005724191582	0.10193719976061	0.0663673113227378	0.0340206755545999	0.0106730846448043	-0.000250969593768805	0.00199511315487296	0.0158137267501285	0.0376897506997652	0.0626085023534622	0.0847750367930169	0.0987449435813031	0.100619381824379	0.0889239497005502	0.0651127066247425	0.0336310115629606	0.00108783940683181	-0.0257957828871636	-0.0427588142395794	-0.0494468203322524	-0.0485874612093751	-0.0434868395427542	-0.0357397131701202	-0.0247083873796117	-0.00885304574637681
0.237324729179534	0.222374591475931	0.179361010455927	0.125057231665799	0.080847484837464	0.063426015758254	0.079201711945698	0.124362503887654	0.188448439344659	0.258152179269804	0.319880536086452	0.361740276484658	0.375891972361747	0.360828379806347	0.321914960907291	0.269040055111792	0.21225577436695	0.158031152932606	0.108444816586678	0.0634037279577983	0.0237548449784578	-0.0071414404453734	-0.02420017427293	-0.0227889151966329	-0.000784583437049223	0.0403640877224792	0.0956775012992604	0.157574458090952	0.217399136874547	0.267145716164334	0.300922879465049	0.315800692290213	0.311858834257045	0.291490458670679	0.258390788818505	0.21694734703444	0.172435645957237	0.131472536122465	0.101467103992015	0.0883195516168625	0.0932248644941931	0.110792217477697	0.130407702352544	0.140767624825766	0.135167794501219	0.114259579245896	0.0844563739405789	0.0531438120883596	0.0241184237238299	-0.00361970538948767
0.388746453569507	0.401479060334073	0.369264285034255	0.304896272853398	0.233546217356147	0.1838331069699	0.178062629801563	0.224633325275462	0.314260281342731	0.421267801300123	0.510603813442301	0.54912841652694	0.517009023797375	0.414124180299546	0.258591449894934	0.0786623810116011	-0.0974779376781496	-0.249051884271913	-0.364656978689514	-0.439866742881878	-0.473706288651778	-0.466840173252931	-0.42193727141932	-0.344543297094655	-0.242656402375808	-0.124789238252092	0.00215716835102393	0.133726650114588	0.26700999761047	0.398768055441556	0.523872477216699	0.635108511291872	0.724539666997465	0.78568029660517	0.815302310281524	0.814130180411944	0.786493416694014	0.739435194888055	0.681569299005862	0.621629461644426	0.566714339253955	0.520659344174853	0.483262787722914	0.450853136230035	0.418032222793209	0.379869315412381	0.33372686439761	0.280159827562204	0.222592566487293	0.165700802363977
-0.220133780745265	-0.226047144183927	-0.207056883363098	-0.168360068982873	-0.116509013484692	-0.0540140255311796	0.0208166902269015	0.108035882978949	0.199344405024893	0.277097989582358	0.321000192612779	0.31801684124321	0.268629169648091	0.185769738750388	0.0881812384768514	-0.00693719621904363	-0.0878243582672216	-0.147508531708178	-0.180805250083374	-0.182688728407966	-0.150385967223763	-0.0878739522642397	-0.00855209648191425	0.0673509362309939	0.120084602815571	0.138390188225126	0.124057408868199	0.0913146813311793	0.061842766612042	0.0573427376756456	0.0917307206017761	0.164948194351603	0.260422143475392	0.348084351938671	0.393602176856991	0.371494796821246	0.276515434364796	0.127168051568189	-0.0408817336204534	-0.18791206523757	-0.282995775848443	-0.311374366069332	-0.275213187228693	-0.189601281197673	-0.0763370084607349	0.0423917248185963	0.148654056212521	0.230545271776074	0.281379346638608	0.298301094942486
-0.0163571040756168	-0.0141584840807372	-0.0103434649766533	-0.0043566758910146	0.00677974190965524	0.0280309746555216	0.0635281498350814	0.112827069494095	0.168846941400542	0.219167085102208	0.250145630694194	0.251609285672278	0.219738477744531	0.157027781513676	0.0699647351447585	-0.0336275594124378	-0.145631995091955	-0.25667511811542	-0.354825484912591	-0.426202305880634	-0.458069453320432	-0.442662301200241	-0.379387439800766	-0.274523251161265	-0.139296945879337	0.0124371824014148	0.166424579350658	0.310126275079281	0.434410705365112	0.534146556229402	0.607408939550219	0.653935446365751	0.67399078001132	0.6683837823527	0.639433683743767	0.591977999358996	0.533405033615533	0.472180923494545	0.415268278922723	0.365770651957853	0.322315131345724	0.280715551637015	0.236943427987623	0.189544068354024	0.140082680592982	0.0915766081381094	0.046120114574147	0.00321446004400519	-0.0403160729408941	-0.0889131774764099
0.169209105617495	0.186473577215459	0.182007872563197	0.156612824997636	0.121973824817049	0.101475433006989	0.12648355053258	0.226750770582821	0.41613510339984	0.678915075487866	0.964830763507525	1.19912922714341	1.30656323310963	1.23934578516544	0.995082484188466	0.615665498486593	0.16913667102426	-0.27438059870804	-0.660644742377994	-0.957580996187998	-1.1521080024186	-1.24349170289261	-1.23810246572821	-1.14707064667753	-0.985604704415239	-0.772016839723219	-0.525537067737634	-0.263577915053514	0.000113726434916292	0.255576329227548	0.495460341976699	0.713723506978956	0.905027870768425	1.06486862254703	1.18997483657372	1.27853139071213	1.33005637388603	1.34513008514125	1.32540836181102	1.27415825552532	1.19693956881292	1.10159024419562	0.996979654234599	0.890936301498024	0.788492588553946	0.691407970675289	0.598960006968042	0.509108430565078	0.419157091088245	0.325886522336577
[truncated: 1,752 more rows]
[truncated: 349 more columns]

## Sheet: 3f
Drug	Location	Session	r
[truncated: 448 more rows]

[truncated: 7 more sheets: 4g, 5c, 5d, 5f, 5g, 5i, 5k]
